# Supplementary material for: Genome-wide association study of major anxiety disorders in 122,341 European-ancestry cases identifies 58 loci and highlights GABAergic signaling
Source: Nat Genet. 2026 Feb 3;58(2):275–88. doi: 10.1038/s41588-025-02485-8 (PMC12900644; doi:10.1038/s41588-025-02485-8)
Supplement: Supplementary file 3 — Supplementary Tables 1–25 [file 41588_2025_2485_MOESM3_ESM.xlsx]

## Sheet: Table Contents
This document contains the Supplementary Tables for the PGC-ANX manuscript titled "58 SNPs associated with major anxiety disorders in genome-wide association study of 122,225 European-ancestry cases"
Number	Title	Short description
1	Cohorts	Overview of each individual ANX cohort included in the meta-analysis as well as sub-group meta-analyses.
2	Main GWAS SNP findings	A list of the 58 lead SNPs that reached significance in the main ANX GWAS meta-analysis.
3	Subgroup SNP findings	Genome-wide SNP associations by cohort subgroup.
4	Subgroup LDSC analyses	Genetic heritability estimates for all subgroups (Community, Comorbidity, SRPD, Clinical, Biobank) and the full meta for four different assumed population prevalences (20%, 15%, 10%, and 5%), as well as genetic correlations between each pairwise combination of the five sub-groups and the overall meta-analysis (full Meta), as estimated with LDSC.
5	GenomicSEM 1-factor model	Model fit and results of the 1-factor GenomicSEM model without SNP effects, modeling the factor structure of the five ascertainment-specific ANX subgroups (Community, Comorbidity, SRPD, Clinical, Biobank).
6	23andMe replication	Independent replication of the 58 lead SNPs in 23andMe.
7	MVP-AFR Replication	P-values and sign tests of ANX GWAS lead SNPs in MVP-AFR ANX GWAS.
8	Previous ANX replications	Testing of GWS SNPs from prior ANX-related case/control GWAS in the current study.
9	PRS	Polygenic risk scores predicting ANX in UK Biobank for participants of European, African, and South Asian ancestry.
10	FINEMAP	Credible SNP sets from FINEMAP.
11	Stratified LDSC	Estimates of the partitioned SNP-based heritability for functional genomic classification and cell-type specific enrichment.
12	Tissue Expression	Enrichment for expression of ANX loci in body and brain tissues.
13	Gene-based Association	91 genes significantly associated with ANX.
14	SMR Data Sources	Reference datasets used for summary-data based mendelian randomization (SMR).
15	T-SMR Brain	Transcriptomic SMR in brain tissue.
16	P-SMR Brain	Proteomic SMR in brain tissue.
17	M-SMR Brain	Methylomic SMR in brain tissue.
18	Concordant T-SMR	Concordant transcriptomic SMR between brain and blood.
19	Concordant M-SMR	Concordant methylomic SMR between brain and blood.
20	Expanded Gene List	Expanded set of ANX associated genes with support from MAGMA, T-SMR, M-SMR, P-SMR, eQTL, and HiC data.
21	Gene Set Analysis	Enrichment of ANX association signals in 10,894 gene sets.
22	Drug Classes	Gene-drug interaction analyses for 161 drug classes.
23	Drug Targets	Gene-drug interaction analyses for 1500 drugs.
24	Cross-trait genetic correlations	Cross-trait genetic correlation analysis for the main ANX meta-analysis and the five ANX sub-groups with 112 other traits and phenotypes using LDSC including references of all summary statistics used for the analysis.
25	Bidirectional GSMR	Bi-directional generalized summary-data based mendelian randomization (GSMR) between ANX and internalizing outcomes MDD, PTSD, and neuroticism.

## Sheet: 1 Cohorts
Supplementary Table 1: Overview of individual cohorts, over-all meta-analsis & sub-group meta analyses: The table gives an overview of characteristics of each individual ANXcohort (all columns below 'Individual cohorts') that was included in the meta-analysis. Information includes: the ascertainment method, assessment method (Assessment; this is what the assesment-subgroup definitions were based …
	Individual cohorts									(Sub-group) meta-analyses
Subgroup ascertainment	Cohort	Ascertainment	Assessment	Case Criteria	N cases	N controls	N_eff_half	N-SNPs	LAMBDA-GC	Ncase meta	Ncontrol meta	Neff half	N SNPs	Lambda	Lambda 1000	N significant hits	Lambda GC	Intercept	SE (intercept)	Ratio	SE (Ratio)
COMMUNITY	ALSPAC	Birth cohort	CISR	ICD-10 GAD, PAN, SOC, PHOB	536	3404	926	6710257	0.989	14038	48288	20120	6710506	1.052	1.002	1	1.0587	1.0201	0.0065	0.3308	0.1068
	ANGST_PCL (GSK)	Community	DIGS/SADS-LA	DSM-IV GAD, PA, SOC, AGORA, PHOB	852	1103	961	3346186	1.016
	ANGST-MGS	Community	CIDI-SF	DSM-IV GAD, PA, SOC, AGORA, PHOB	557	779	649	5157433	1.006
	ANGST-NESDA/NTR	Clinical/Twin	CIDI	DSM-IV GAD, PAN, SOC, AGORA, PHOB	1521	2970	2011	4005472	1.018
	ANGST-RS1	Community	M-CIDI/CES-D	DSM-IV GAD, PAN, SOC, AGORA, PHOB	331	1629	550	4776815	1.028
	ANGST-RS2	Community	M-CIDI/CES-D	DSM-IV GAD, PAN, SOC, AGORA, PHOB	209	1023	347	4761059	1.012
	ANGST-RS3	Community	M-CIDI/CES-D	DSM-IV GAD, PAN, SOC, AGORA, PHOB	370	1817	614	4800165	1.013
	ANGST-SHIP-START	Community	M-CIDI	DSM-IV GAD, PAN, SOC, AGORA, PHOB	540	839	659	4955643	1.018
	ANGST-TRAILS	Community	CIDI	DSM-IV GAD, PAN, SOC, AGORA, PHOB	278	336	304	4724976	1.009
	GEDI-CHDS	Birth cohort	CIDI	GAD, PAN, SOC, AGORA, PHOB, SEP	244	217	229	7370949	1.013
	GEDI-GSMS	Community	YAPA	GAD, PAN, SOC, AGORA, PHOB, SEP	208	551	301	7381597	1.017
	GEDI-VTSABD	Twin sample	SCID-III-R	GAD, PAN, SOC, AGORA, PHOB	224	406	288	7317710	1.01
	GSC	Clinical-GP	CALIBER (code 267)	ANX states/ disorders	1306	12675	2368	7277827	1.034
	MUSP	Birth Cohort	WHO-CIDI	GAD, SOC, AGORA, PHOB	316	715	438	6666453	0.995
	QIMR_Adult	Twin/Family	SSAGA, SRPD	PAN, SOC, AGORA, GAD-7>11	2448	6343	3532	7046666	1.011
	QIMR_NUUP	Twin sample	CIDI	PAN, SOC	1131	1233	1179	7050361	1.015
	STR-CATSS	Twin sample	ICD-9, ICD-10	GAD, PAN, SOC, AGORA, PHOB	540	2333	877	6552984	1.069
	STR-SALTY	Twin sample	ICD-9, ICD-10	GAD, PAN, SOC, AGORA, PHOB	687	3445	1145	6568304	1.032
	STR-TWINGENE	Twin sample	ICD-9, ICD-10	GAD, PAN, SOC, AGORA, PHOB	1740	6470	2742	6856716	1.057
COMORBIDITY	iPSYCH	Biobank/Register	ICD-10	GAD, PAN, SOC, AGORA, PHOB, UNSPEC/MIXED ANX	5288	14422	7738	6913485	1.074	12980	27430	17392	7076124	1.072	1.004	1	1.0768	0.9976	0.0074	<0	-
	QIMR_AGDS	Advertisement	SRPD	DEP + (GAD, PAN, SOC)	7434	12729	9386	7076004	0.994
	UTAH SUICIDE	Biobank/Suicide	ICD-9	GAD, PAN, SOC, PHOB	258	279	268	6556380	0.965
SRPD	MVP	Biobank	SRPD	Anxiety reaction/PAN	28525	163731	48585	6988559	1.098	53978	221844	83986	6988559	1.173	1.002	4	1.22	1.0296	0.0074	0.1128	0.0284
	UKBB	Biobank	SRPD	GAD, PAN, SOC, AGORA, PHOB	25453	58113	35400	6485690	1.157
CLINICAL	MGH-ICCBD	Clinical	SCID-IV	ANX, PAN/AGORA +/- BiP	1823	5151	2692	6552982	1.021	3631	11907	5518	6344290	1.046	1.008	0	1.0548	1.0114	0.0078	0.2111	0.1456
	PANIC-DCA1 (Denmark)	Clinical	SCAN	PAN/AGORA	248	970	395	6026555	1.006
	PANIC-GMDC (Germany-II)	Clinical	SCID-IV	PAN/AGORA	247	537	338	6101423	1
	PANIC-GOM3 (Germany-I)	Clinical	SADS-LA, CIDI, SCID-IV	PAN/AGORA	472	1803	748	5968378	1.009
	PANIC-GWC3 (Germany-III)	Clinical	WHO-CIDI	PAN/AGORA	280	855	421	6473454	0.993
	PANIC-SWDF (Sweden)	Clinical	MINI	PAN/AGORA	561	2591	922	6040515	1.015
BIOBANK	BioVU	Biobank	ICD-9, ICD-10	GAD, PAN, SOC, AGORA, PHOB, UNSPEC ANX	7586	50545	13192	5442590	1.034	37714	420412	68253	7260159	1.042	1.001	3	1.2661	1.0538	0.0079	0.176	0.026
	ESTBB	Biobank	ICD-10	GAD, PAN, SOC, AGORA, PHOB	12523	134954	22919	7368250	1.143
	FINNGEN	Biobank	ICD-8, ICD-9, ICD-10	GAD, PAN, PHOB, UNSPEC ANX	9182	160108	17367	7448689	1.134
	HUNT	Biobank	ICD-10, ICPC-2	GAD, PAN, SOC, AGORA, PHOB; P74; HADS-A>11	6587	40740	11340	7372286	1.052
	MOBA	Birth Cohort	ICD-10	GAD, PAN, SOC, AGORA, PHOB	715	22168	1385	6334260	0.967
	MGH-PBK	Biobank	ICD-9, ICD-10	GAD, PAN, SOC, AGORA, PHOB	1121	11897	2048	5180221	0.99
-	Total	-			122341	729881	195264	-	-	122341	729881	195264	7235833	1.083	1	59	1.4846	1.051	0.0086	0.083	0.0139

## Sheet: 2 Main GWAS SNP findings
Supplementary Table 2: List of the 58 genome-wide significant SNPs of the main ANX GWAS meta-analysis ordered by their chromosome. SNP=name of variant; CHR=chromosome; BP=base pair position (hg19); P=P-value; OR=odds ratio for allele 1; SE=standard error; A1A2=allele 1 and allele 2; FRQ_A=frequency of allele1 in affected cases; FRQ_U=frequency of allele1 in unaffected controls; INFO=imputation in…
SNP	CHR	BP	P	OR	SE	A1A2	FRQ_A_122225	FRQ_U_729960	INFO	(Nca,Nco,Neff)Dir	ngt	LD-friends(0.1).p0.001	range.left	range.right	span(kb)	LD-friends(0.6).p0.001	range.left.6	range.right.6	span.6(kb)	gwas_catalog_span.6	genes.6.50kb(dist2index)	N.genes.6.50kb
rs34579341	1	72745962	4.013e-09	0.96416	0.0062	G/A	0.179	0.172	0.992	(121373,728857,194244.40)+?++++++--+++-+++++++++++--+++--+++-	0	rs34874247(0.999/-1.01),rs34020954(0.999/-3.58),rs61765646(0.998/-22.8),rs12737564(0.998/-6.44),rs34376163(0.998/-7.26),rs34723450(0.997/-21.6),rs34361149(0.935/4.51),rs61765651(0.934/8.35),rs12740789(0.934/6.11),rs61765650(0.934/7.15),rs2613498(0.931/6.98),rs2613497(0.931/7.86),rs2568953(0.931/7.99),rs2613496(0.931/8.83),rs2568957(0.931/18.5),rs2613499(0.931/5.59),rs2815757(0.931/18.3),rs2815764…	72565962	73453962	888	rs34020954(0.999/-3.58),rs34874247(0.999/-1.01),rs61765646(0.998/-22.8),rs12737564(0.998/-6.44),rs34376163(0.998/-7.26),rs34723450(0.997/-21.6),rs34361149(0.935/4.51),rs61765651(0.934/8.35),rs61765650(0.934/7.15),rs12740789(0.934/6.11),rs2613498(0.931/6.98),rs2815764(0.931/8.16),rs2568953(0.931/7.99),rs2568957(0.931/18.5),rs2613497(0.931/7.86),rs2613499(0.931/5.59),rs2815757(0.931/18.3),rs2613496…	72627962	72948962	321	/(0.998)rs61765646;Heart_rate_resp...(29497042)(1E-13)/(0.934)rs12740789;Smoking_initiat...(30643251)(1E-17);Heart_rate_resp...(29497042)(1E-9)/(0.931)rs2613498;Body_mass_index(30595370)(4E-40);Cardiovascular_disease(30595370)(8E-9)/(0.931)rs2613496;Smoking_initiat...(30643251)(4E-17)/(0.931)rs2815757;Insomnia(30804565)(2E-13);Insomnia(30804565)(4E-10)/(0.886)rs2613503;Triglycerides(30275531)(2E-…	NEGR1(0.0)	1
rs11580539	1	73896218	8.548e-10	0.97093	0.0048	G/A	0.602	0.61	0.996	(122225,729960,195205.79)+++++-+++-++++--++++-++++---++++++++	0	rs4523481(1/3.42),rs11807366(0.993/20.4),rs1475064(0.989/-13.7),rs3964487(0.989/-22.5),rs1338654(0.988/-38.5),rs6689493(0.988/-39.2),rs1984201(0.988/-39.1),rs11809026(0.988/-38.2),rs11805871(0.988/-37.8),rs6701544(0.988/-39.7),rs11210224(0.988/-43.7),rs11809486(0.988/-37.3),rs6673919(0.988/-44.1),rs5015578(0.988/-38.4),rs6704376(0.988/-39.4),rs1338645(0.988/-41.2),rs11210229(0.988/-36.2),rs188524…	73276218	74077218	801	rs4523481(1/3.42),rs11807366(0.993/20.4),rs1475064(0.989/-13.7),rs3964487(0.989/-22.5),rs1338654(0.988/-38.5),rs6689493(0.988/-39.2),rs1984201(0.988/-39.1),rs6671130(0.988/-44.5),rs11809026(0.988/-38.2),rs10159196(0.988/-32.9),rs1923234(0.988/-42.7),rs11805871(0.988/-37.8),rs6701544(0.988/-39.7),rs1923236(0.988/-42.4),rs11210224(0.988/-43.7),rs1923230(0.988/-43.5),rs1416268(0.988/-29.9),rs1180948…	73766218	73991618	225.4	/(0.993)rs11807366;Self-reported_m...(30038396)(1E-11);Self-reported_m...(30038396)(3E-9)/(0.988)rs6671130;Alcohol_consump...(30643251)(4E-9)/(0.932)rs1923216;Smoking_status(30595370)(4E-13)/(0.925)rs7534840;Highest_math_cl...(30038396)(2E-14)/(0.924)rs11210274;Highest_math_class_taken(30038396)(2E-11)/(0.915)rs2340403;Smoking_status_...(30643258)(2E-11)/(0.915)rs10789369;Smoking_initiat...(30643…	LINC01360(-41.7)	1
rs5015511	2	22546852	1.609e-10	1.032	0.0049	A/G	0.52	0.54	0.991	(113518,667518,179964.77)-+++-+-+-+?+++++++++++---++?++---+++	26	rs4665501(0.796/-0.701),rs7600146(0.771/-3.5),rs12712388(0.771/-0.221),rs13006574(0.768/-1.19),rs12477701(0.725/-6.4),rs12478745(0.721/-5.71),rs13011725(0.72/-8.37),rs13012669(0.72/-7.94),rs4423628(0.72/-8.68),rs6711112(0.717/-31.4),rs7602309(0.717/-22),rs7562618(0.717/-16.1),rs7585241(0.717/-7.5),rs7422205(0.716/-44.8),rs7369477(0.716/-45.9),rs6752896(0.716/-25.5),rs7425354(0.716/-25),rs4490223(…	22430852	22754852	324	rs4665501(0.796/-0.701),rs7600146(0.771/-3.5),rs12712388(0.771/-0.221),rs13006574(0.768/-1.19),rs12477701(0.725/-6.4),rs12478745(0.721/-5.71),rs13011725(0.72/-8.37),rs13012669(0.72/-7.94),rs4423628(0.72/-8.68),rs6711112(0.717/-31.4),rs7602309(0.717/-22),rs7562618(0.717/-16.1),rs7585241(0.717/-7.5),rs7422205(0.716/-44.8),rs7369477(0.716/-45.9),rs6752896(0.716/-25.5),rs7425354(0.716/-25),rs4490223(…	22500952	22548772	47.82	-	-	0
rs79556790	2	63480537	3.871e-08	0.88056	0.0231	A/C	0.984	0.983	0.941	(88873,551859,141924.31)?????????+?---+--????-??????---???-?	0	-	63480537	63480537	0	-	63480537	63480537	0	-	WDPCP(0.0)	1
rs7570682	2	104983267	4.311e-10	1.03572	0.0056	A/G	0.23	0.231	0.999	(121373,728857,194244.40)-?+++-+---+-++-++++-++-+++++-+++-+++	32	rs11904241(0.786/-0.81),rs11904289(0.786/-0.712),rs62152281(0.784/-2.59),rs7598321(0.78/0.289),rs60641243(0.78/-0.958),rs17029754(0.78/-1.15),rs17029760(0.78/-0.328),rs17029753(0.78/-1.29),rs6720912(0.779/0.677),rs62152284(0.778/1.12),rs6732355(0.778/1.01),rs77071600(0.778/-2.57),rs6713653(0.777/-8.58),rs7558724(0.776/0.063),rs62152282(0.776/-1.52),rs7570787(0.776/0.06),rs950394(0.773/-13),rs7585…	104903667	105107267	203.6	rs11904241(0.786/-0.81),rs11904289(0.786/-0.712),rs62152281(0.784/-2.59),rs7598321(0.78/0.289),rs60641243(0.78/-0.958),rs17029754(0.78/-1.15),rs17029760(0.78/-0.328),rs17029753(0.78/-1.29),rs6720912(0.779/0.677),rs62152284(0.778/1.12),rs6732355(0.778/1.01),rs77071600(0.778/-2.57),rs6713653(0.777/-8.58),rs7558724(0.776/0.063),rs62152282(0.776/-1.52),rs7570787(0.776/0.06),rs950394(0.773/-13),rs7585…	104970267	105017167	46.9	/(0.778)rs62152284;Schizophrenia(28991256)(6E-9)	LOC100287010(0.0),LINC01831(0.0),LINC01102(17.5)	3
rs2165077	2	124932847	3.766e-10	1.03169	0.005	T/C	0.48	0.469	0.978	(113518,667518,179964.77)++-++--+-+?+++-+-++++++-++-?-++++++-	0	rs780042(0.328/75),rs780044(0.328/74.3),rs779985(0.327/71.8),rs779995(0.327/79.5),rs801923(0.324/81),rs811901(0.324/80.1),rs1170599(0.324/86.1),rs1170597(0.324/85.4),rs779996(0.324/80),rs1170598(0.324/86),rs779997(0.324/80.4),rs779977(0.324/86.4),rs1186396(0.324/82.1),rs779976(0.323/87.2),rs1170578(0.322/82.3),rs780020(0.247/118),rs796643(0.247/112),rs780033(0.247/96.3),rs780034(0.246/97.4),rs707…	124742847	125052847	310	-	124932847	124932847	0	-	CNTNAP5(0.0)	1
rs17407658	2	145703652	1.087e-09	0.97171	0.0047	G/A	0.504	0.518	0.995	(122225,729960,195205.79)------+--++++---++--+++---+++++--++-	0	rs7575637(0.69/92.6),rs1438900(0.651/-68.8),rs9646680(0.644/-31.9),rs786273(0.644/-32.5),rs786274(0.644/-31.2),rs786224(0.64/-19.8),rs786227(0.64/-16),rs786255(0.64/-11.9),rs786223(0.64/-20.9),rs786256(0.64/-12.8),rs2918596(0.639/-30.1),rs706627(0.639/-20.1),rs786226(0.639/-16.1),rs2252641(0.635/97.8),rs1968527(0.633/-0.87),rs4662414(0.626/115),rs1852685(0.598/108),rs2381686(0.566/122),rs2381687(…	145631352	145848652	217.3	rs7575637(0.69/92.6),rs1438900(0.651/-68.8),rs9646680(0.644/-31.9),rs786273(0.644/-32.5),rs786274(0.644/-31.2),rs786224(0.64/-19.8),rs786227(0.64/-16),rs786255(0.64/-11.9),rs786223(0.64/-20.9),rs786256(0.64/-12.8),rs2918596(0.639/-30.1),rs706627(0.639/-20.1),rs786226(0.639/-16.1),rs2252641(0.635/97.8),rs1968527(0.633/-0.87),rs4662414(0.626/115)	145634852	145818652	183.8	/(0.69)rs7575637;Educational_att...(30038396)(4E-15);Educational_att...(30038396)(3E-14)/(0.635)rs2252641;Coronary_artery_disease(29212778)(5E-13);Coronary_artery_disease(29212778)(7E-13)/(0.5)rs786247;Adventurousness(30643258)(9E-10)/(0.313)rs72854462;Red_blood_cell_count(30595370)(2E-21)/(0.313)rs10928235;Male-pattern_baldness(28196072)(6E-10);Smoking_status_...(30643258)(3E-9)/(0.309)rs1747939…	TEX41(0.0)	1
rs9867083	3	18804734	1.223e-10	1.03407	0.0052	C/T	0.698	0.694	0.997	(122225,729960,195205.79)---+-+-+-+---+-+------+++----------+	0	rs9847248(1/-0.079),rs4432663(0.999/-5.7),rs9827285(0.998/-9.22),rs7622860(0.998/-8.97),rs9835977(0.995/-11.4),rs4364183(0.99/4.8),rs9878064(0.98/11.2),rs6765486(0.98/11.4),rs7617003(0.979/-13.4),rs7615925(0.977/-17.7),rs6800637(0.977/-29.1),rs9832550(0.977/-17.2),rs4315696(0.977/-18.7),rs6550617(0.977/-26.9),rs4353824(0.977/-15.8),rs7428918(0.976/19.6),rs4532156(0.966/-21.3),rs6773385(0.961/-39.…	18611734	18824334	212.6	rs9847248(1/-0.079),rs4432663(0.999/-5.7),rs9827285(0.998/-9.22),rs7622860(0.998/-8.97),rs9835977(0.995/-11.4),rs4364183(0.99/4.8),rs9878064(0.98/11.2),rs6765486(0.98/11.4),rs7617003(0.979/-13.4),rs7615925(0.977/-17.7),rs6800637(0.977/-29.1),rs9832550(0.977/-17.2),rs4315696(0.977/-18.7),rs6550617(0.977/-26.9),rs4353824(0.977/-15.8),rs7428918(0.976/19.6),rs4532156(0.966/-21.3),rs6773385(0.961/-39.…	18611734	18824334	212.6	/(0.976)rs7428918;Insomnia(30804565)(9E-9)/(0.911)rs7615602;Insomnia(30804565)(3E-9)/(0.909)rs6775319;Physical_activi...(30531941)(4E-8)/(0.83)rs4619804;Body_mass_index(30595370)(1E-8)/(0.528)rs13095117;General_risk_to...(30643258)(3E-22)/(0.178)rs9883788;Well-being_spec...(30643256)(4E-8)	SATB1-AS1(-183.1)	1
rs2888367	3	44242929	8.671e-10	1.0321	0.0051	A/G	0.329	0.335	0.994	(113787,678312,181052.33)+?-++---+-?++++-++++-+++-+-+++++++++	0	rs73829604(1/0.244),rs73084578(0.999/5.41),rs11929075(0.999/-0.642),rs57957550(0.998/0.44),rs6771365(0.978/18.1),rs11720465(0.976/21.7),rs73086514(0.976/24.3),rs73086516(0.975/24.5),rs6802802(0.973/36.2),rs1463683(0.973/38.8),rs73086550(0.973/36.7),rs35540759(0.973/45.7),rs1463682(0.973/39),rs1565207(0.971/57.9),rs73088457(0.97/93),rs6797417(0.97/60.4),rs6801972(0.97/85.2),rs4608664(0.97/84),rs11…	44222329	44911929	689.6	rs73829604(1/0.244),rs73084578(0.999/5.41),rs11929075(0.999/-0.642),rs57957550(0.998/0.44),rs6771365(0.978/18.1),rs11720465(0.976/21.7),rs73086514(0.976/24.3),rs73086516(0.975/24.5),rs6802802(0.973/36.2),rs1463683(0.973/38.8),rs73086550(0.973/36.7),rs35540759(0.973/45.7),rs1463682(0.973/39),rs1565207(0.971/57.9),rs73088457(0.97/93),rs6797417(0.97/60.4),rs6801972(0.97/85.2),rs4608664(0.97/84),rs11…	44226929	44433929	207	-	TOPAZ1(0.0),TCAIM(86.7),C3orf86(169.7),LINC01988(176.5),ZNF445(180.3)	5
rs2710323	3	52815905	1.911e-10	0.97054	0.0047	C/T	0.484	0.49	0.998	(121373,728857,194244.40)-?-+-----+++++-++++++++++-++++-+--+-	2	rs2577831(0.957/-188),rs4481150(0.901/21.9),rs2535627(0.899/29.2),rs7612511(0.891/-128),rs11130324(0.891/-45.6),rs2071044(0.891/31.7),rs1108842(0.891/-95.8),rs13081155(0.89/-83.5),rs3774349(0.89/-93.6),rs2590838(0.89/-194),rs7646741(0.89/-30.7),rs2336147(0.89/-189),rs3617(0.867/17.9),rs13083798(0.862/-166),rs66782572(0.748/-248),rs10933(0.734/-96.1),rs9879090(0.733/-168),rs11235(0.73/-70.8),rs124…	52214905	53251905	1037	rs2577831(0.957/-188),rs4481150(0.901/21.9),rs2535627(0.899/29.2),rs7612511(0.891/-128),rs11130324(0.891/-45.6),rs2071044(0.891/31.7),rs1108842(0.891/-95.8),rs13081155(0.89/-83.5),rs3774349(0.89/-93.6),rs2590838(0.89/-194),rs7646741(0.89/-30.7),rs2336147(0.89/-189),rs3617(0.867/17.9),rs13083798(0.862/-166),rs66782572(0.748/-248),rs10933(0.734/-96.1),rs9879090(0.733/-168),rs11235(0.73/-70.8),rs124…	52540905	52847605	306.7	/(0.957)rs2577831;Red_blood_cell_count(30595370)(2E-25);Schizophrenia(30285260)(2E-13);Schizophrenia(28991256)(5E-13);Schizophrenia(30285260)(9E-10)/(0.899)rs2535627;Blood_protein_levels(30072576)(1E-195);Blood_protein_levels(30072576)(1E-99);Blood_protein_levels(30072576)(7E-55);Blood_protein_levels(30072576)(9E-45);Blood_protein_levels(30072576)(8E-22);Blood_protein_levels(30072576)(1E-16);Bloo…	NISCH(-238.8),STAB1(-207.4),NT5DC2(-196.9),SMIM4(-190.0),PBRM1(-46.0),GNL3(-37.4),SNORD136(-42.9),SNORD19(-42.6),SNORD19B(-41.1),SNORD19C(-40.4),SNORD69(-39.1),GLT8D1(-25.8),SPCS1(-20.7),NEK4(0.0),ITIH1(0.0),ITIH3(0.0),ITIH4(0.0),ITIH4-AS1(0.0),MUSTN1(1.2),STIMATE-MUSTN1(1.2),STIMATE(4.9),MIR8064(14.6)	22
rs4856929	3	68030736	2.594e-08	1.04655	0.0082	T/C	0.873	0.881	0.961	(110522,655957,175322.74)-+++???-?+?++-++++++-+??????+++++-++	0	rs4856931(0.999/0.345),rs7618340(0.999/-0.378),rs4856810(0.997/-1.82),rs4856809(0.996/-1.97),rs1447768(0.989/-3.26),rs1374839(0.989/-2.89),rs62248187(0.981/-20.8),rs1948026(0.967/-80.9),rs34597575(0.967/-83.3),rs1447770(0.967/-81.1),rs7646255(0.967/-80.6),rs1447769(0.966/-81.1),rs2046431(0.966/-86.6),rs7630186(0.965/-56.7),rs1485335(0.965/-87.4),rs2885251(0.965/-83.7),rs2361332(0.965/-95.7),rs764…	67905736	68036486	130.75	rs4856931(0.999/0.345),rs7618340(0.999/-0.378),rs4856810(0.997/-1.82),rs4856809(0.996/-1.97),rs1447768(0.989/-3.26),rs1374839(0.989/-2.89),rs62248187(0.981/-20.8),rs1948026(0.967/-80.9),rs34597575(0.967/-83.3),rs1447770(0.967/-81.1),rs7646255(0.967/-80.6),rs1447769(0.966/-81.1),rs2046431(0.966/-86.6),rs7630186(0.965/-56.7),rs1485335(0.965/-87.4),rs2885251(0.965/-83.7),rs2361332(0.965/-95.7),rs764…	67905736	68036486	130.75	-	SUCLG2-AS1(0.0),TAFA1(0.0)	2
rs72704544	4	176853286	4.374e-10	1.04321	0.0068	G/A	0.208	0.207	0.994	(92934,384353,141726.52)-----+-+-+???+------------+-+--+---+	25	rs17611770(0.995/-2.24),rs62334820(0.947/1.94),rs143839357(0.911/10.2),rs2333321(0.904/6.71),rs62340585(0.863/17.8),rs41533650(0.863/16),rs62334821(0.843/11.8),rs62340589(0.768/22.5),rs1106568(0.734/8.02),rs6846161(0.733/13.2),rs4690421(0.672/6.47),rs6818081(0.66/-12.5),rs36087033(0.625/50.8),rs7667331(0.624/44.4),rs62340590(0.602/41.9),rs7661904(0.596/40.3),rs7688681(0.596/44.5),rs2333326(0.576/…	176795386	176970286	174.9	rs17611770(0.995/-2.24),rs62334820(0.947/1.94),rs143839357(0.911/10.2),rs2333321(0.904/6.71),rs62340585(0.863/17.8),rs41533650(0.863/16),rs62334821(0.843/11.8),rs62340589(0.768/22.5),rs1106568(0.734/8.02),rs6846161(0.733/13.2),rs4690421(0.672/6.47),rs6818081(0.66/-12.5),rs36087033(0.625/50.8),rs7667331(0.624/44.4),rs62340590(0.602/41.9)	176840786	176904086	63.3	/(0.995)rs17611770;Neuroticism(29942085)(3E-8)/(0.947)rs62334820;Schizophrenia(29483656)(1E-11)/(0.768)rs62340589;Smoking_initiat...(30643251)(6E-10);Smoking_initiat...(30643251)(4E-8)/(0.734)rs1106568;Schizophrenia(26198764)(7E-9);Schizophrenia(25056061)(9E-9)/(0.733)rs6846161;Schizophrenia(28991256)(1E-9);Schizophrenia(30285260)(4E-8);Schizophrenia(30285260)(4E-8)/(0.672)rs4690421;Highest_math_…	GPM6A(0.0)	1
rs2066928	5	30843787	4.924e-08	0.97385	0.0049	A/G	0.494	0.506	0.987	(115218,709309,185355.69)?????????-----++------?????--------+	0	rs12517438(0.662/-1.73),rs1921086(0.629/-3.65),rs4626350(0.628/-4.34),rs1392446(0.628/-12.4),rs1921087(0.628/-4.18),rs4413540(0.528/-29.1),rs10940922(0.528/-25.7),rs6450799(0.527/-30.5),rs4279348(0.524/11.4),rs1921111(0.523/27.1),rs11740543(0.523/9.85),rs2330614(0.521/4.92),rs1921115(0.515/31.4),rs1921117(0.513/33),rs35733856(0.49/-13.2),rs4502841(0.45/19.2),rs13188689(0.366/36.4),rs13158207(0.26…	30813287	30880487	67.2	rs12517438(0.662/-1.73),rs1921086(0.629/-3.65),rs4626350(0.628/-4.34),rs1392446(0.628/-12.4),rs1921087(0.628/-4.18)	30831387	30843787	12.4	/(0.662)rs12517438;Smoking_initiat...(30643251)(5E-14);Age_of_smoking_...(30643251)(3E-10);Smoking_initiat...(30643251)(2E-9);Smoking_status_...(30643258)(4E-8);Well-being_spec...(30643256)(4E-8)/(0.628)rs1921087;Cognitive_perfo...(30038396)(6E-11)	-	0
rs77960	5	103964585	1.472e-12	1.03655	0.0051	A/G	0.322	0.313	0.989	(120704,726990,193194.05)+-+?++++++-+++--++++++-+-+++++++++++	0	rs171697(0.996/-8.07),rs173823(0.995/-9.78),rs2431108(0.993/-16.6),rs30266(0.993/7.77),rs40465(0.969/17.1),rs161645(0.894/105),rs60271(0.892/114),rs323509(0.891/118),rs6421926(0.882/111),rs12055234(0.881/73.2),rs12658032(0.801/-60.4),rs1592757(0.799/-74.6),rs4235642(0.716/-146),rs416223(0.696/26.9),rs325481(0.693/36.2),rs325500(0.693/42.1),rs325502(0.646/43.5),rs21126(0.645/49.2),rs33817(0.642/13…	103671585	104119585	448	rs171697(0.996/-8.07),rs173823(0.995/-9.78),rs2431108(0.993/-16.6),rs30266(0.993/7.77),rs40465(0.969/17.1),rs161645(0.894/105),rs60271(0.892/114),rs323509(0.891/118),rs6421926(0.882/111),rs12055234(0.881/73.2),rs12658032(0.801/-60.4),rs1592757(0.799/-74.6),rs4235642(0.716/-146),rs416223(0.696/26.9),rs325481(0.693/36.2),rs325500(0.693/42.1),rs325502(0.646/43.5),rs21126(0.645/49.2),rs33817(0.642/13…	103818585	104082585	264	/(0.996)rs171697;Educational_att...(30038396)(1E-22);Highest_math_cl...(30038396)(1E-21);Educational_att...(30038396)(5E-19);Well-being_spec...(30643256)(1E-15);Insomnia(30804565)(4E-14);Highest_math_class_taken(30038396)(5E-14);Neuroticism_(MTAG)(29292387)(2E-9)/(0.993)rs2431108;Insomnia(30804565)(8E-17)/(0.993)rs30266;Depression(30718901)(2E-45);Loneliness(29970889)(8E-9);Loneliness_(MTAG)(2997…	-	0
rs288160	5	107364269	2.579e-08	0.97258	0.005	T/C	0.324	0.33	0.999	(122225,729960,195205.79)-+----++-+-----+---------+----+--+--	0	rs288159(0.999/0.094),rs288175(0.976/-12.2),rs288177(0.975/-12.6),rs288178(0.975/-12.8),rs288179(0.968/-14.1),rs288181(0.967/-15),rs158179(0.936/80.5),rs456026(0.893/82.2),rs35454148(0.709/171),rs13187816(0.707/194),rs7733044(0.706/209),rs1862195(0.702/320),rs172305(0.597/-47.4),rs10477898(0.583/424),rs11240965(0.583/422),rs10477422(0.582/440),rs1421972(0.582/421),rs2193977(0.571/445),rs2112305(0…	107282869	107815269	532.4	rs288159(0.999/0.094),rs288175(0.976/-12.2),rs288177(0.975/-12.6),rs288178(0.975/-12.8),rs288179(0.968/-14.1),rs288181(0.967/-15),rs158179(0.936/80.5),rs456026(0.893/82.2),rs35454148(0.709/171),rs13187816(0.707/194),rs7733044(0.706/209),rs1862195(0.702/320)	107349269	107684269	335	/(0.976)rs288175;Smoking_status_...(30643258)(1E-8)/(0.354)rs12652687;Estimated_glome...(31015462)(4E-8)/(0.305)rs17165769;Smoking_initiat...(30643251)(1E-9)/(0.299)rs1024975;Smoking_initiat...(30643251)(7E-13);Age_of_smoking_...(30643251)(2E-9)/(0.2)rs286768;Cognitive_perfo...(30038396)(6E-9)	FBXL17(0.0)	1
rs11241568	5	120140556	8.769e-13	1.03676	0.005	C/T	0.329	0.339	0.998	(121373,728857,194244.40)+?+-++---+---+--------++-+-----++---	0	rs4340941(0.999/0.247),rs11241567(0.998/-0.435),rs9686731(0.997/2.94),rs9687387(0.996/2.91),rs7716293(0.942/14.6),rs7711644(0.936/11.9),rs7711647(0.936/11.9),rs11953061(0.926/3.47),rs6885643(0.925/19.5),rs7729632(0.925/4.98),rs12515135(0.911/-16.8),rs62379853(0.909/-23.2),rs7730659(0.907/5.33),rs62379837(0.904/-40.6),rs62381088(0.904/0.767),rs62379825(0.902/-47.5),rs12520572(0.902/1.24),rs7729364…	119925556	120477556	552	rs4340941(0.999/0.247),rs11241567(0.998/-0.435),rs9686731(0.997/2.94),rs9687387(0.996/2.91),rs7716293(0.942/14.6),rs7711644(0.936/11.9),rs7711647(0.936/11.9),rs11953061(0.926/3.47),rs6885643(0.925/19.5),rs7729632(0.925/4.98),rs12515135(0.911/-16.8),rs62379853(0.909/-23.2),rs7730659(0.907/5.33),rs62379837(0.904/-40.6),rs62381088(0.904/0.767),rs62379825(0.902/-47.5),rs12520572(0.902/1.24),rs7729364…	120049356	120213756	164.4	/(0.873)rs61358955;Highest_math_cl...(30038396)(2E-10)/(0.827)rs12522598;Medication_use_...(31015401)(3E-9)/(0.82)rs62379838;Educational_att...(30038396)(3E-16);Educational_att...(30038396)(2E-15);Educational_att...(27225129)(4E-8)/(0.556)rs11241565;Educational_att...(27225129)(4E-8)/(0.508)rs10068422;Lung_function_(FEV1/FVC)(30595370)(1E-27)	PRR16(-67.5)	1
rs10476497	5	164588817	1.357e-12	1.03417	0.0047	A/G	0.54	0.55	0.996	(122225,729960,195205.79)++++-+--+++++----++++++---++++--++++	0	rs9314056(0.999/-0.509),rs9314057(0.999/-0.359),rs6556810(0.995/-2.87),rs10045971(0.974/-58),rs11135349(0.931/-65.3),rs6873557(0.93/-66.6),rs6878588(0.93/-72.2),rs11957630(0.93/-66),rs1421715(0.93/-73.4),rs10434704(0.924/-100),rs7727318(0.921/-101),rs7705171(0.921/-105),rs7725715(0.92/-101),rs7721129(0.92/-102),rs10035449(0.92/-103),rs4552634(0.92/-104),rs4543289(0.919/-104),rs4346787(0.878/-105)…	164444817	164783817	339	rs9314056(0.999/-0.509),rs9314057(0.999/-0.359),rs6556810(0.995/-2.87),rs10045971(0.974/-58),rs11135349(0.931/-65.3),rs6873557(0.93/-66.6),rs6878588(0.93/-72.2),rs11957630(0.93/-66),rs1421715(0.93/-73.4),rs10434704(0.924/-100),rs7727318(0.921/-101),rs7705171(0.921/-105),rs7725715(0.92/-101),rs7721129(0.92/-102),rs10035449(0.92/-103),rs4552634(0.92/-104),rs4543289(0.919/-104),rs4346787(0.878/-105)…	164467817	164678917	211.1	/(0.974)rs10045971;Depressive_symptoms(29292387)(1E-9)/(0.931)rs11135349;Depression(30718901)(2E-30);Depression(29700475)(1E-9)/(0.93)rs6873557;Neuroticism(30643256)(1E-13)/(0.924)rs10434704;Depressive_symp...(29292387)(6E-11);Neuroticism_(MTAG)(29292387)(1E-8)/(0.92)rs7721129;Neuroticism(29942085)(8E-9)/(0.919)rs4543289;Well-being_spec...(30643256)(1E-14);Major_depressive_disorder(27479909)(1E-8…	-	0
rs58825580	6	26365679	6.642e-15	0.94252	0.0076	G/T	0.12	0.113	0.998	(120704,726990,193194.05)+++?++++--++++++++++-+-++++-++-+++++	0	rs9379857(0.949/1.98),rs66827971(0.949/0.087),rs28362606(0.949/-0.093),rs71557334(0.949/0.234),rs9379858(0.949/2.01),rs9393710(0.949/2.15),rs34436535(0.948/4.69),rs12173854(0.948/6),rs9393705(0.948/-4.67),rs9358934(0.948/-1.92),rs9379854(0.948/-2.82),rs9379852(0.948/-8.4),rs9393704(0.948/-6.9),rs9379859(0.948/3.87),rs34878490(0.948/4.89),rs9358935(0.948/3.91),rs9393712(0.948/5.32),rs35934643(0.94…	25417679	29355679	3938	rs66827971(0.949/0.087),rs28362606(0.949/-0.093),rs9379857(0.949/1.98),rs71557334(0.949/0.234),rs9379858(0.949/2.01),rs9393710(0.949/2.15),rs34436535(0.948/4.69),rs12173854(0.948/6),rs9379855(0.948/-0.749),rs9393705(0.948/-4.67),rs9358934(0.948/-1.92),rs9379854(0.948/-2.82),rs9379852(0.948/-8.4),rs9348709(0.948/-5.37),rs34550936(0.948/-3.69),rs9393704(0.948/-6.9),rs9379859(0.948/3.87),rs9358936(0…	26266279	27274679	1008.4	/(0.865)rs2072806;Headache(29397368)(5E-9)/(0.81)rs9348721;Intelligence_(MTAG)(29326435)(6E-14)/(0.746)rs34104395;Schizophrenia(30285260)(9E-20)/(0.744)rs35555795;Blood_protein_levels(28240269)(1E-13)/(0.744)rs13220261;Highest_math_cl...(30038396)(2E-25);Intelligence_(MTAG)(29326435)(1E-14)/(0.743)rs66941101;Self-reported_m...(30038396)(6E-29)/(0.74)rs36162392;General_cognitive_ability(29844566)(…	HIST1H2BG(-98.8),HIST1H2AE(-98.0),HIST1H3E(-89.8),HIST1H1D(-80.5),HIST1H4F(-74.7),HIST1H4G(-68.5),HIST1H3F(-64.8),HIST1H2BH(-63.4),HIST1H3G(-44.1),HIST1H2BI(-42.0),HIST1H4H(-30.0),BTN3A2(0.0),BTN2A2(0.0),BTN3A1(0.0),BTN2A3P(5.9),BTN3A3(25.1),BTN2A1(42.5),LOC285819(56.5),BTN1A1(84.9),HCG11(106.3),HMGN4(122.9),LOC105374988(153.9),ABT1(181.5),ZNF322(218.9),GUSBP2(423.6),LINC00240(509.1),LOC100270746…	36
rs9373363	6	143150043	1.566e-08	0.96851	0.0057	G/A	0.263	0.279	0.991	(113518,667518,179964.77)+++++-++++?+++++++++++--+++?+++++++-	2	rs198645(0.967/6.32),rs6912129(0.627/13),rs62430703(0.583/3.21),rs12210301(0.542/17),rs728589(0.542/22),rs62430709(0.542/21.6),rs12196693(0.542/23.9),rs12203708(0.542/23.8),rs2142938(0.542/31.3),rs2876528(0.542/27.7),rs12201987(0.542/32.4),rs998313(0.542/26.2),rs11155265(0.542/24.6),rs12210048(0.542/24.1),rs72990282(0.542/19.4),rs12205948(0.542/27.4),rs12194338(0.542/19),rs6910072(0.542/17.8),rs6…	143131243	143209243	78	rs198645(0.967/6.32),rs6912129(0.627/13)	143150043	143163043	13	/(0.294)rs198663;Systolic_blood_pressure(30595370)(2E-15)	HIVEP2(0.0)	1
rs12699332	7	12269762	5.749e-09	1.02809	0.0048	T/G	0.406	0.39	0.999	(121373,728857,194244.40)-?+---+---+++-+++++-++++-+++-+----++	0	rs12699333(1/0.042),rs12668625(1/0.055),rs28549831(0.998/-1.64),rs5011431(0.998/-1.21),rs12669919(0.998/2.24),rs13229988(0.998/-1.92),rs6966915(0.998/-3.77),rs2302635(0.998/0.863),rs12667950(0.998/-1.29),rs7804736(0.998/-2.9),rs7792410(0.998/-2.15),rs13230513(0.998/-1.52),rs13237518(0.998/-0.169),rs7809700(0.998/-2.03),rs2302633(0.998/1.05),rs3815535(0.998/0.757),rs1054168(0.997/3.65),rs1054169(0…	12180562	12396762	216.2	rs12668625(1/0.055),rs12699333(1/0.042),rs12667950(0.998/-1.29),rs7804736(0.998/-2.9),rs28549831(0.998/-1.64),rs7792410(0.998/-2.15),rs13230513(0.998/-1.52),rs5011431(0.998/-1.21),rs12669919(0.998/2.24),rs13229988(0.998/-1.92),rs13237518(0.998/-0.169),rs7809700(0.998/-2.03),rs2302633(0.998/1.05),rs6966915(0.998/-3.77),rs2302635(0.998/0.863),rs3815535(0.998/0.757),rs4721060(0.997/-2.21),rs1054168(…	12247362	12286062	38.7	/(0.984)rs10950393;Depressed_affect(29942085)(2E-11)/(0.982)rs11509137;Height(30595370)(3E-12)/(0.98)rs7805419;Well-being_spec...(30643256)(9E-13);General_factor_...(30867560)(1E-8)/(0.979)rs5011432;Major_depressiv...(29662059)(2E-8)/(0.974)rs2043539;Depression(30718901)(8E-24)/(0.919)rs3807865;Depression_(broad)(29662059)(7E-12)/(0.671)rs11509880;Experiencing_mood_swings(29500382)(4E-11);Neuroti…	TMEM106B(0.0)	1
rs2371365	7	82506898	1.769e-08	1.02778	0.0049	C/T	0.376	0.37	0.999	(122225,729960,195205.79)+----+-++-----+---------+---+------+	0	rs4397344(1/0.332),rs6972961(0.999/-1.02),rs10243348(0.999/1.31),rs7810801(0.991/9.04),rs2888018(0.839/-5.61),rs13241689(0.839/-6.57),rs12707530(0.838/-8.93),rs62461396(0.695/-10.8),rs62461398(0.695/-7.96),rs62461397(0.694/-10.4),rs13238058(0.694/-7.5),rs17156766(0.694/-10.1),rs13229774(0.693/-11.5),rs62461395(0.693/-11.8),rs3953298(0.692/-12.2),rs12707526(0.692/-16.1),rs13246551(0.692/-17.2),rs4…	82379898	82623898	244	rs4397344(1/0.332),rs6972961(0.999/-1.02),rs10243348(0.999/1.31),rs7810801(0.991/9.04),rs2888018(0.839/-5.61),rs13241689(0.839/-6.57),rs12707530(0.838/-8.93),rs62461398(0.695/-7.96),rs62461396(0.695/-10.8),rs62461397(0.694/-10.4),rs13238058(0.694/-7.5),rs17156766(0.694/-10.1),rs13229774(0.693/-11.5),rs62461395(0.693/-11.8),rs3953298(0.692/-12.2),rs34502269(0.692/-18.9),rs12707526(0.692/-16.1),rs1…	82483498	82515938	32.44	-	PCLO(0.0)	1
rs4395923	8	65569387	4.343e-10	1.03056	0.0048	A/G	0.589	0.609	0.987	(121373,728857,194244.40)-?+++++++-+++--++++++++++++++++-+++-	3	rs35060524(1/1.34),rs11985376(1/1.11),rs4382514(1/0.57),rs10808738(0.999/-25.3),rs9298087(0.999/-19),rs4581093(0.999/-20.9),rs10105184(0.999/-22.7),rs4452822(0.999/-31.3),rs4507804(0.999/-7.76),rs12681856(0.998/11.2),rs4532631(0.998/14.3),rs4437694(0.998/10.4),rs9298088(0.998/11.6),rs11986615(0.998/2.84),rs6999999(0.997/16),rs11996031(0.995/-7.45),rs4406437(0.928/18.4),rs11998077(0.926/24.6),rs11…	65437387	65746387	309	rs35060524(1/1.34),rs11985376(1/1.11),rs4382514(1/0.57),rs10105184(0.999/-22.7),rs10808738(0.999/-25.3),rs9298087(0.999/-19),rs4452822(0.999/-31.3),rs4507804(0.999/-7.76),rs4581093(0.999/-20.9),rs12681856(0.998/11.2),rs9298088(0.998/11.6),rs11986615(0.998/2.84),rs4532631(0.998/14.3),rs4437694(0.998/10.4),rs6999999(0.997/16),rs11996031(0.995/-7.45),rs4406437(0.928/18.4),rs11998077(0.926/24.6),rs11…	65500787	65691387	190.6	/(0.236)rs76288073;Neuroticism(29942085)(7E-9)/(0.236)rs7841297;Well-being_spec...(30643256)(2E-11);Neuroticism(30643256)(4E-11);Depressive_symptoms(30643256)(5E-11)/(0.236)rs7837935;Depression(30718901)(1E-13);Neurociticism(29500382)(2E-8)	LOC401463(-24.9),BHLHE22(-23.2),CYP7B1(0.0)	3
rs4976976	8	143311653	1.203e-12	0.96483	0.005	A/G	0.399	0.406	0.996	(113787,678312,181052.33)-?------++?---------+---+-+---+--+--	0	rs4458978(0.861/1.11),rs12676511(0.86/1.73),rs7828173(0.859/6.26),rs4976982(0.859/4.87),rs4325022(0.859/3.59),rs4976978(0.859/2.61),rs59554395(0.859/4.75),rs4976980(0.858/3.25),rs34643171(0.858/5.73),rs4976953(0.858/2.79),rs7465167(0.858/3.43),rs13438979(0.857/5.77),rs7832212(0.856/11.4),rs6583608(0.856/12.8),rs11991896(0.856/10.9),rs6583607(0.856/12.7),rs7822538(0.856/11.5),rs7828451(0.856/6.44)…	143309503	143366253	56.75	rs4458978(0.861/1.11),rs12676511(0.86/1.73),rs7828173(0.859/6.26),rs4976982(0.859/4.87),rs4976978(0.859/2.61),rs59554395(0.859/4.75),rs4325022(0.859/3.59),rs4976953(0.858/2.79),rs7465167(0.858/3.43),rs4976980(0.858/3.25),rs34643171(0.858/5.73),rs13438979(0.857/5.77),rs7832212(0.856/11.4),rs6583607(0.856/12.7),rs7822538(0.856/11.5),rs7828451(0.856/6.44),rs6583608(0.856/12.8),rs11991896(0.856/10.9)…	143309503	143352253	42.75	/(0.826)rs7012636;Systolic_blood_pressure(30578418)(9E-11)/(0.809)rs13282237;Worry(29942085)(2E-8)/(0.608)rs10098073;Highest_math_cl...(30038396)(4E-16);Self-reported_m...(30038396)(2E-12);Educational_att...(30038396)(1E-10);Educational_att...(30595370)(1E-9)/(0.604)rs12675715;Systolic_blood_pressure(30595370)(5E-10)/(0.533)rs13262595;Cognitive_perfo...(30038396)(8E-17);Educational_att...(3003839…	LINC00051(0.0),TSNARE1(0.0)	2
rs10959883	9	11519984	6.205e-13	0.95858	0.0059	C/T	0.204	0.196	0.996	(122225,729960,195205.79)-----++++++++-++-++++++---++++++++++	0	rs12380369(0.998/5.77),rs10959890(0.998/6.21),rs62553726(0.997/1.44),rs1154740(0.997/7.99),rs11794780(0.995/9.61),rs12379521(0.993/12.3),rs72700206(0.991/15),rs17189482(0.99/-6.37),rs17793834(0.987/16.7),rs10959905(0.987/19.3),rs62553722(0.987/-9.05),rs62553730(0.986/22.6),rs62553745(0.986/25.4),rs10809503(0.986/-10.2),rs10959915(0.985/26.4),rs10809504(0.98/-5.14),rs17794133(0.964/27.3),rs6255254…	10973984	11952984	979	rs12380369(0.998/5.77),rs10959890(0.998/6.21),rs62553726(0.997/1.44),rs1154740(0.997/7.99),rs11794780(0.995/9.61),rs12379521(0.993/12.3),rs72700206(0.991/15),rs17189482(0.99/-6.37),rs10959905(0.987/19.3),rs62553722(0.987/-9.05),rs17793834(0.987/16.7),rs62553730(0.986/22.6),rs62553745(0.986/25.4),rs10809503(0.986/-10.2),rs10959915(0.985/26.4),rs10809504(0.98/-5.14),rs17794133(0.964/27.3),rs6255254…	11267984	11795984	528	/(0.934)rs62550480;Neuroticism(29942085)(1E-12);Neurociticism(29500382)(9E-11)/(0.932)rs62551581;Worry(29942085)(2E-8)/(0.928)rs10491952;Well-being_spec...(30643256)(6E-17)/(0.925)rs10959826;Mood_instability(29187730)(8E-9)/(0.923)rs10959813;Experiencing_mood_swings(29500382)(2E-9)/(0.922)rs56116032;Neuroticism(29255261)(2E-16);Neuroticism(30595370)(7E-12);General_factor_...(30867560)(7E-10)/(0.9…	-	0
rs10961649	9	14670949	1.244e-10	1.03334	0.0051	T/C	0.315	0.306	0.997	(121104,718063,193156.85)+--++++---+++--+-+++++-+-++?-++-++++	2	rs10961656(0.798/5.93),rs34210107(0.748/-24.3),rs11790280(0.748/-19.7),rs13290219(0.703/1.25),rs13284172(0.703/-31.3),rs7875420(0.703/-0.059),rs10810212(0.699/6.59),rs10961651(0.697/2.9),rs10961655(0.697/5.22),rs10961653(0.697/4.96),rs10961654(0.697/4.98),rs10961652(0.694/3.62),rs10511594(0.674/-21.1),rs13299425(0.671/16),rs13284901(0.659/-20.5),rs4469563(0.654/11.1),rs7865184(0.643/16.9),rs10756…	14577649	14768549	190.9	rs10961656(0.798/5.93),rs11790280(0.748/-19.7),rs34210107(0.748/-24.3),rs13284172(0.703/-31.3),rs13290219(0.703/1.25),rs7875420(0.703/-0.059),rs10810212(0.699/6.59),rs10961651(0.697/2.9),rs10961655(0.697/5.22),rs10961654(0.697/4.98),rs10961653(0.697/4.96),rs10961652(0.694/3.62),rs10511594(0.674/-21.1),rs13299425(0.671/16),rs13284901(0.659/-20.5),rs4469563(0.654/11.1),rs7865184(0.643/16.9),rs10756…	14639649	14687849	48.2	/(0.589)rs7849480;Educational_att...(30038396)(4E-9)	ZDHHC21(0.0),CER1(0.0),FREM1(12.5)	3
rs13287777	9	26719411	8.739e-09	0.96031	0.007	T/G	0.181	0.18	0.993	(93700,566229,146620.29)--+-+----+----+------?-+---+--+----+	0	rs4531131(0.973/4.29),rs13285927(0.863/-4.05),rs67775442(0.857/3.15),rs36002225(0.845/-6.4),rs13292094(0.835/-28.7),rs35176178(0.834/-16.7),rs13296414(0.832/-21.1),rs13289242(0.832/-34.5),rs13284705(0.832/-31.8),rs13292559(0.831/-34.3),rs13292180(0.831/-29.2),rs13289000(0.829/-25.5),rs13295742(0.823/-30),rs13295668(0.815/-30.2),rs13297260(0.768/-8.88),rs17755083(0.761/-33.5),rs13295730(0.753/-30)…	26637211	26752811	115.6	rs4531131(0.973/4.29),rs13285927(0.863/-4.05),rs67775442(0.857/3.15),rs36002225(0.845/-6.4),rs13292094(0.835/-28.7),rs35176178(0.834/-16.7),rs13284705(0.832/-31.8),rs13296414(0.832/-21.1),rs13289242(0.832/-34.5),rs13292559(0.831/-34.3),rs13292180(0.831/-29.2),rs13289000(0.829/-25.5),rs13295742(0.823/-30),rs13295668(0.815/-30.2),rs13297260(0.768/-8.88),rs17755083(0.761/-33.5),rs13295730(0.753/-30)…	26665711	26723701	57.99	-	-	0
rs28474857	9	98247204	1.289e-09	1.04823	0.0078	T/C	0.1	0.105	0.996	(122225,729960,195205.79)+-+-+--++-+++++-+++--+-+++++++-+++++	0	rs28418339(0.995/6.27),rs80155616(0.991/-3.34),rs16909904(0.99/-10.3),rs28711421(0.989/-16.3),rs28493225(0.988/-20.9),rs3824488(0.985/-10.5),rs2036963(0.985/-16.7),rs28583690(0.977/-31.6),rs75259420(0.972/-32),rs2282043(0.969/-34.6),rs2282040(0.959/1.12),rs28673156(0.958/0.586),rs79057214(0.953/3.47),rs28510415(0.953/-2.18),rs3780573(0.952/-7.7),rs16909902(0.952/-11),rs28448271(0.952/-7.47),rs169…	98142204	98321404	179.2	rs28418339(0.995/6.27),rs80155616(0.991/-3.34),rs16909904(0.99/-10.3),rs28711421(0.989/-16.3),rs28493225(0.988/-20.9),rs2036963(0.985/-16.7),rs3824488(0.985/-10.5),rs28583690(0.977/-31.6),rs75259420(0.972/-32),rs2282043(0.969/-34.6),rs2282040(0.959/1.12),rs28673156(0.958/0.586),rs79057214(0.953/3.47),rs28510415(0.953/-2.18),rs3780573(0.952/-7.7),rs16909902(0.952/-11),rs28448271(0.952/-7.47),rs169…	98210904	98314304	103.4	/(0.991)rs80155616;White_blood_cell_count(30595370)(7E-9)/(0.985)rs3824488;Neuroticism(29255261)(3E-14)/(0.953)rs28510415;Birth_weight(27680694)(4E-16);Feeling_worry(29500382)(3E-8)/(0.951)rs16909898;Pulmonary_funct...(23284291)(8E-12)/(0.944)rs10512249;Neuroticism(30643256)(4E-13);Depressive_symptoms(30643256)(6E-13)/(0.94)rs28446321;Lung_function_(FEV1/FVC)(30804560)(5E-36);Lung_function_(FVC)(…	PTCH1(0.0),LOC100507346(0.0)	2
rs11599236	10	106454672	7.985e-11	0.96783	0.005	C/T	0.412	0.422	0.993	(112666,666415,179003.39)-?+-+-++++?++-+++++++++-+--?+++-++++	1	rs9787523(0.991/5.79),rs11596214(0.982/-0.84),rs3896224(0.971/13.2),rs4537697(0.6/-35.7),rs2151970(0.593/-8.79),rs2151971(0.593/-8.76),rs12766925(0.593/-8.16),rs867626(0.592/-17.4),rs4532962(0.586/-36.7),rs10884029(0.586/-35.3),rs35255246(0.58/-8.01),rs1334608(0.58/-6.99),rs11192147(0.358/-41.6),rs4918123(0.347/-48.8),rs11192193(0.339/115),rs12250380(0.316/133),rs10786831(0.307/160),rs2491383(0.3…	106405872	106768672	362.8	rs9787523(0.991/5.79),rs11596214(0.982/-0.84),rs3896224(0.971/13.2),rs4537697(0.6/-35.7)	106418972	106467872	48.9	/(0.991)rs9787523;Smoking_initiat...(30643251)(6E-14);Smoking_initiat...(30643251)(1E-9)/(0.982)rs11596214;General_factor_...(30867560)(7E-9)/(0.971)rs3896224;Cognitive_perfo...(30038396)(5E-14);Smoking_status(30595370)(7E-10);Intelligence(29942086)(3E-8)/(0.6)rs4537697;Self-reported_m...(30038396)(2E-9)/(0.245)rs12416372;General_factor_...(30867560)(7E-9)	SORCS3(0.0),SORCS3-AS1(0.0)	2
rs2071754	11	31812582	2.649e-08	0.96793	0.0059	T/C	0.782	0.787	0.992	(120704,726990,193194.05)-+-?+----------++------++--+---+-+--	3	rs3026389(0.998/0.947),rs1506(0.995/-2.28),rs3026401(0.909/-5.06),rs1806153(0.703/37.5),rs608293(0.685/-4.3),rs61879810(0.659/8.88),rs592859(0.659/6.75),rs694617(0.658/12.9),rs1894620(0.656/21.9),rs3026357(0.655/16.6),rs2071164(0.655/21),rs3026354(0.654/18.1),rs628224(0.652/6.59),rs60171845(0.508/22.9),rs7942007(0.508/22.8),rs662606(0.484/46.4),rs1806159(0.471/24),rs1540319(0.467/25),rs1806158(0.…	31135582	31858982	723.4	rs3026389(0.998/0.947),rs1506(0.995/-2.28),rs3026401(0.909/-5.06),rs1806153(0.703/37.5),rs608293(0.685/-4.3),rs592859(0.659/6.75),rs61879810(0.659/8.88),rs694617(0.658/12.9),rs1894620(0.656/21.9),rs3026357(0.655/16.6),rs2071164(0.655/21),rs3026354(0.654/18.1),rs628224(0.652/6.59)	31807522	31850082	42.56	/(0.998)rs3026389;Neurociticism(29500382)(7E-10);Feeling_worry(29500382)(3E-9)/(0.995)rs1506;Life_satisfaction(30643256)(4E-10);Positive_affect(30643256)(3E-8)/(0.909)rs3026401;Worry(29942085)(4E-11);Irritable_mood(29500382)(1E-9);Body_mass_index(28892062)(1E-8)/(0.703)rs1806153;Well-being_spec...(30643256)(5E-14);Neuroticism(29255261)(2E-13);Neuroticism(29942085)(5E-13);Depressive_symp...(292923…	ELP4(0.0),PAX6(0.0),PAX6-AS1(0.0),PAUPAR(0.0)	4
rs7121169	11	57452543	2.84e-09	1.03417	0.0057	A/G	0.33	0.336	0.995	(97128,497370,150576.15)++-++++-++??+++-?+++?+++--++-++???+-	0	rs12362166(0.994/0.5),rs7116341(0.993/28.6),rs71484461(0.993/36.3),rs12805841(0.993/-8.7),rs4827(0.993/55.4),rs12790196(0.993/45.3),rs12804972(0.993/11.2),rs7938083(0.993/41.1),rs12146541(0.993/56.1),rs79740710(0.993/10.6),rs11604333(0.993/14.5),rs11604325(0.993/44.5),rs11607056(0.993/44.3),rs547891(0.991/46.5),rs2926656(0.991/12.8),rs1647405(0.991/25.3),rs576859(0.991/28.1),rs2847308(0.991/45.7)…	57421443	57687543	266.1	rs12362166(0.994/0.5),rs7116341(0.993/28.6),rs79740710(0.993/10.6),rs11604333(0.993/14.5),rs71484461(0.993/36.3),rs12790196(0.993/45.3),rs12804972(0.993/11.2),rs11604325(0.993/44.5),rs11607056(0.993/44.3),rs7938083(0.993/41.1),rs12146541(0.993/56.1),rs12805841(0.993/-8.7),rs4827(0.993/55.4),rs2847308(0.991/45.7),rs1647405(0.991/25.3),rs547891(0.991/46.5),rs576859(0.991/28.1),rs2926656(0.991/12.8)…	57421443	57681543	260.1	/(0.993)rs12790196;Highest_math_cl...(30038396)(1E-33);Educational_att...(30038396)(5E-18);Educational_att...(30038396)(3E-11)/(0.993)rs11604333;Well-being_spec...(30643256)(4E-13);Neuroticism(30643256)(5E-13);Depressive_symptoms(30643256)(6E-13)/(0.993)rs11607056;Life_satisfaction(30643256)(1E-10)/(0.987)rs12807250;Self-reported_m...(30038396)(7E-33);Self-reported_m...(30038396)(2E-28)/(0.983)rs…	SERPING1(-20.2),MIR130A(0.0),YPEL4(0.0),CLP1(0.0),ZDHHC5(0.0),MED19(0.0),TMX2(0.0),TMX2-CTNND1(0.0),SELENOH(6.2),BTBD18(8.4),CTNND1(26.7)	11
rs174560	11	61581764	2.151e-08	1.03283	0.0058	C/T	0.322	0.338	0.999	(93700,566229,146620.29)-+++-++--+---------+-?-+-+--+--+----	0	rs174548(0.995/-10.4),rs28456(0.99/7.72),rs174561(0.975/0.944),rs174555(0.974/-2),rs174549(0.972/-10.4),rs174556(0.971/-1.13),rs174544(0.97/-14),rs174566(0.843/10.6),rs174559(0.842/-0.108),rs174564(0.842/6.54),rs174567(0.841/11.2),rs99780(0.838/14.9),rs102275(0.834/-24),rs174574(0.826/18.6),rs174577(0.825/23),rs174576(0.823/21.7),rs174562(0.822/3.38),rs174550(0.821/-10.3),rs174546(0.821/-11.9),rs…	61539064	61642764	103.7	rs174548(0.995/-10.4),rs28456(0.99/7.72),rs174561(0.975/0.944),rs174555(0.974/-2),rs174549(0.972/-10.4),rs174556(0.971/-1.13),rs174544(0.97/-14),rs174566(0.843/10.6),rs174564(0.842/6.54),rs174559(0.842/-0.108),rs174567(0.841/11.2),rs99780(0.838/14.9),rs102275(0.834/-24),rs174574(0.826/18.6),rs174577(0.825/23),rs174576(0.823/21.7),rs174562(0.822/3.38),rs174550(0.821/-10.3),rs174553(0.821/-6.61),rs…	61543464	61624164	80.7	/(0.995)rs174548;Blood_metabolite_ratios(24816252)(2E-361);Blood_metabolite_levels(24816252)(1E-84);Serum_metabolit...(29545352)(1E-39);Delta-6_desatur...(26584805)(2E-38);Serum_metabolit...(29545352)(3E-33);Eosinophil_counts(30595370)(5E-31);Plasma_omega-6_...(26584805)(7E-31);Platelet_count(27863252)(5E-23);Serum_metabolite_levels(23093944)(1E-21);Serum_metabolit...(29545352)(1E-15);Trans_fatty…	DAGLA(-17.3),MYRF(0.0),MYRF-AS1(-6.6),TMEM258(0.0),MIR611(0.0),FEN1(0.0),FADS1(0.0),MIR1908(0.0),FADS2(0.0),FADS3(9.2),MIR6746(13.9),RAB3IL1(33.0)	12
rs7110863	11	112843138	2.099e-14	1.03904	0.005	G/A	0.435	0.487	0.995	(111551,653174,177655.26)+?-?+--+-+?--++-----?-+---+---------	2	rs7126748(0.998/-0.162),rs2298526(0.992/9.33),rs4479020(0.992/18.3),rs7115165(0.992/19.4),rs1940718(0.992/16.7),rs7950836(0.992/13),rs6589353(0.992/11.8),rs4381397(0.992/23.1),rs4144892(0.992/23.3),rs7108081(0.992/22),rs1940720(0.992/14.1),rs4466874(0.992/18.3),rs1940716(0.992/17.2),rs7945073(0.991/60.5),rs1940725(0.991/9.62),rs1940697(0.991/33.7),rs9919620(0.991/49.4),rs1940702(0.991/23.9),rs712…	112759038	113061138	302.1	rs7126748(0.998/-0.162),rs7108081(0.992/22),rs7950836(0.992/13),rs2298526(0.992/9.33),rs6589353(0.992/11.8),rs1940718(0.992/16.7),rs1940720(0.992/14.1),rs4479020(0.992/18.3),rs4381397(0.992/23.1),rs4466874(0.992/18.3),rs4144892(0.992/23.3),rs7115165(0.992/19.4),rs1940716(0.992/17.2),rs1954826(0.991/9.87),rs1940729(0.991/9.05),rs1940726(0.991/9.47),rs7945073(0.991/60.5),rs1940733(0.991/49.1),rs712…	112826838	112912838	86	/(0.992)rs4144892;Smoking_initiation(30617275)(7E-25)/(0.991)rs1940728;Alcohol_consump...(30643251)(3E-14);Depressed_affect(29942085)(1E-8)/(0.99)rs7938812;Smoking_status_...(30643258)(7E-48)/(0.99)rs2155292;Highest_math_cl...(30038396)(9E-17)/(0.99)rs7128648;Neuroticism(30595370)(7E-15)/(0.989)rs2186709;Age_of_smoking_...(30643251)(2E-24)/(0.988)rs9919557;Cannabis_use(30150663)(1E-10)/(0.988)rs3…	LOC101928847(0.0),NCAM1(0.0)	2
rs73034295	11	133822133	3.842e-10	0.96291	0.006	A/G	0.215	0.235	0.983	(113080,673715,179643.99)+-+----+?-?----+------?-?-?+---+----	0	rs75059851(0.952/0.436),rs73036065(0.918/7.93),rs3802924(0.916/5.6),rs73036062(0.913/6.05),rs73036063(0.913/6.62),rs73036064(0.911/7.31),rs3758927(0.911/7.51),rs73034263(0.862/-14.1),rs11223654(0.807/19.4),rs11223649(0.807/18.3),rs55747998(0.807/18.7),rs11223652(0.807/19.1),rs11223656(0.807/20.8),rs7106715(0.807/16.8),rs73036081(0.807/18),rs73036086(0.807/19.6),rs11223651(0.807/18.9),rs11223658(0…	133773333	133853033	79.7	rs75059851(0.952/0.436),rs73036065(0.918/7.93),rs3802924(0.916/5.6),rs73036062(0.913/6.05),rs73036063(0.913/6.62),rs3758927(0.911/7.51),rs73036064(0.911/7.31),rs73034263(0.862/-14.1),rs11223654(0.807/19.4),rs73036081(0.807/18),rs11223652(0.807/19.1),rs73036086(0.807/19.6),rs11223649(0.807/18.3),rs11223651(0.807/18.9),rs11223656(0.807/20.8),rs11223658(0.807/21.1),rs73036087(0.807/20.2),rs55747998(…	133808033	133853033	45	/(0.952)rs75059851;Schizophrenia(28991256)(9E-13);Schizophrenia(30285260)(1E-12);Schizophrenia(26198764)(7E-12);Schizophrenia(30285260)(2E-11);Schizophrenia(25056061)(4E-11)/(0.911)rs3758927;Intelligence(29942086)(2E-8)/(0.862)rs73034263;Self-reported_m...(30038396)(4E-18);Highest_math_cl...(30038396)(7E-16);Self-reported_m...(30038396)(1E-15);Neuroticism(29942085)(2E-8);Neurociticism(29500382)(3…	MIR4697HG(-0.5),MIR4697(-3.7),IGSF9B(0.0),LINC02731(30.0)	4
rs78120929	12	24139063	6.841e-10	0.95476	0.0075	C/T	0.112	0.109	0.993	(122225,729960,195205.79)+++--+++-++++++-++++++-++---++++-+++	0	rs76187820(0.994/9.24),rs77707267(0.979/-20),rs79168377(0.978/-20.2),rs7485977(0.976/1.56),rs12422702(0.976/-2.27),rs17401403(0.974/-3.79),rs58709694(0.973/-8.93),rs1566333(0.972/6.97),rs12424756(0.95/-21.6),rs74234902(0.95/-21.4),rs77766209(0.946/-15.9),rs7342385(0.547/-89.3),rs4581549(0.532/-61.2),rs113340021(0.525/-92.9),rs77686972(0.525/-103),rs80081717(0.521/-87.1),rs78751285(0.514/-122),rs4…	23970063	24285063	315	rs76187820(0.994/9.24),rs77707267(0.979/-20),rs79168377(0.978/-20.2),rs12422702(0.976/-2.27),rs7485977(0.976/1.56),rs17401403(0.974/-3.79),rs58709694(0.973/-8.93),rs1566333(0.972/6.97),rs12424756(0.95/-21.6),rs74234902(0.95/-21.4),rs77766209(0.946/-15.9)	24117463	24148303	30.84	-	SOX5(0.0)	1
rs989657	12	24166426	2.948e-10	1.03066	0.0048	C/T	0.564	0.561	0.992	(122225,729960,195205.79)-++++--+-------+------+++--+--------	2	rs12300648(0.797/20.1),rs11047216(0.793/14.3),rs10842260(0.793/14.4),rs11047211(0.773/4.68),rs10842267(0.739/52.2),rs1498883(0.739/52.9),rs4963743(0.739/52),rs10842268(0.739/52.6),rs7953580(0.648/3.27),rs6487370(0.646/3.94),rs12708362(0.598/51.2),rs7136388(0.589/56.9),rs12305561(0.585/58),rs12307741(0.576/59.4),rs11047239(0.463/41.4),rs1391791(0.447/45.9),rs34211110(0.444/55.9),rs12321509(0.444/5…	24149426	24279426	130	rs12300648(0.797/20.1),rs11047216(0.793/14.3),rs10842260(0.793/14.4),rs11047211(0.773/4.68),rs1498883(0.739/52.9),rs10842267(0.739/52.2),rs4963743(0.739/52),rs10842268(0.739/52.6),rs7953580(0.648/3.27),rs6487370(0.646/3.94)	24166426	24219326	52.9	-	SOX5(0.0)	1
rs61928096	12	53780633	3.602e-10	1.10021	0.0152	A/G	0.0356	0.0311	0.985	(94241,478240,148250.99)+??????????+?++++++?++??????+++??++?	0	rs61928076(0.769/-50.5),rs61928104(0.651/94.8),rs61928102(0.651/57.7),rs34169640(0.643/57.7),rs140587031(0.469/-136),rs61928084(0.447/-19.8),rs144737537(0.411/-30.3),rs2364598(0.221/14.7),rs35044726(0.221/-9.49),rs34656641(0.221/16.6),rs36120387(0.204/50.4),rs12831185(0.196/80.1),rs1049193(0.195/93.2),rs34614022(0.173/102)	53644633	53882633	238	rs61928076(0.769/-50.5),rs61928104(0.651/94.8),rs61928102(0.651/57.7),rs34169640(0.643/57.7)	53730133	53875433	145.3	/(0.204)rs36120387;Body_mass_index(30595370)(9E-10)	ESPL1(-43.2),PFDN5(-37.4),C12orf10(-29.7),AAAS(-15.2),SP7(0.0),SP1(0.0),AMHR2(0.0),PRR13(4.8),PCBP2(15.3),PCBP2-OT1(27.6),MAP3K12(42.8),TARBP2(64.1),NPFF(69.8),ATF7-NPFF(69.8),ATF7(71.0),LOC100652999(77.1)	16
rs4382947	12	60475057	3.942e-10	0.96918	0.005	A/G	0.415	0.413	0.987	(113518,667518,179964.77)-++---++--?---+--------++--?+++-----	1	rs7977642(0.644/0.522),rs10877393(0.633/23.4),rs1493340(0.632/24.1),rs735926(0.621/2.31),rs7302607(0.616/0.961),rs7979069(0.605/18.5),rs7310323(0.605/17.5),rs11173325(0.604/34.2),rs10877395(0.604/35.1),rs2885997(0.604/30.9),rs4758743(0.604/38.3),rs10877394(0.604/23.5),rs11173327(0.604/39.6),rs10784027(0.603/45.6),rs2364703(0.603/55.4),rs10431507(0.603/35.8),rs4093759(0.603/45.4),rs10431560(0.603/…	60115057	61204057	1089	rs7977642(0.644/0.522),rs10877393(0.633/23.4),rs1493340(0.632/24.1),rs735926(0.621/2.31),rs7302607(0.616/0.961),rs7979069(0.605/18.5),rs7310323(0.605/17.5),rs11173325(0.604/34.2),rs10877395(0.604/35.1),rs2885997(0.604/30.9),rs10877394(0.604/23.5),rs4758743(0.604/38.3),rs11173327(0.604/39.6),rs7314355(0.603/18.2),rs11173328(0.603/43.3),rs10784027(0.603/45.6),rs7977065(0.603/43.8),rs4758849(0.603/2…	60294057	60542757	248.7	/(0.405)rs12830284;Self-reported_m...(30038396)(2E-13);Self-reported_m...(30038396)(2E-12);Highest_math_class_taken(30038396)(1E-11);Highest_math_cl...(30038396)(3E-11)	-	0
rs6539062	12	103552910	2.039e-08	1.02716	0.0048	A/C	0.506	0.538	0.995	(119852,725887,192232.66)+?-?--++--+++-+++++-++-+0+++-++-+-+-	0	rs10735386(0.998/-10.4),rs7314842(0.997/-13.8),rs5011101(0.997/-11.7),rs7956099(0.996/3.2),rs2292996(0.993/4.06),rs7135240(0.821/-17.9),rs4764939(0.817/-30),rs7298698(0.817/-32),rs10745954(0.752/-69.8),rs10860937(0.746/-96.4),rs7972145(0.705/-75.4),rs7295481(0.702/-60.7),rs1850956(0.701/-99.5),rs2222044(0.7/-95),rs1588886(0.699/-105),rs10778212(0.698/-97.4),rs3914817(0.638/-58.4),rs10778213(0.618…	103409910	103616710	206.8	rs10735386(0.998/-10.4),rs7314842(0.997/-13.8),rs5011101(0.997/-11.7),rs7956099(0.996/3.2),rs2292996(0.993/4.06),rs7135240(0.821/-17.9),rs4764939(0.817/-30),rs7298698(0.817/-32),rs10745954(0.752/-69.8),rs10860937(0.746/-96.4),rs7972145(0.705/-75.4),rs7295481(0.702/-60.7),rs1850956(0.701/-99.5),rs2222044(0.7/-95),rs1588886(0.699/-105),rs10778212(0.698/-97.4),rs3914817(0.638/-58.4),rs10778213(0.618…	103447910	103556970	109.06	/(0.752)rs10745954;C-reactive_protein_levels(21300955)(2E-11)/(0.618)rs10778213;C-reactive_protein(18439548)(1E-10)/(0.528)rs7958371;Educational_att...(30038396)(6E-9);Educational_att...(30038396)(8E-9)	LOC101929058(0.0)	1
rs3847960	12	120271100	1.015e-09	1.03593	0.0058	A/T	0.631	0.636	0.992	(83998,595084,138442.59)-?---+++--?++-++-+++++?++--?+++????-	0	rs4767849(0.999/-0.572),rs740032(0.974/-6.76),rs4767848(0.97/-11.4),rs7308076(0.97/-14.9),rs4767847(0.969/-25.5),rs7294469(0.969/-19),rs2107661(0.969/-16),rs804709(0.968/-18.3),rs430998(0.968/-17.4),rs473430(0.968/-20.7),rs435136(0.967/-19.7),rs10744743(0.966/-28),rs10774514(0.966/-28.3),rs3847959(0.942/-3.41),rs280588(0.938/0.511),rs431392(0.909/-17.6),rs1182807(0.909/-18.2),rs377876(0.908/-20.6…	120153100	120276200	123.1	rs4767849(0.999/-0.572),rs740032(0.974/-6.76),rs7308076(0.97/-14.9),rs4767848(0.97/-11.4),rs7294469(0.969/-19),rs2107661(0.969/-16),rs4767847(0.969/-25.5),rs430998(0.968/-17.4),rs473430(0.968/-20.7),rs804709(0.968/-18.3),rs435136(0.967/-19.7),rs10774514(0.966/-28.3),rs10744743(0.966/-28),rs3847959(0.942/-3.41),rs280588(0.938/0.511),rs431392(0.909/-17.6),rs1182807(0.909/-18.2),rs377876(0.908/-20.6…	120227700	120276200	48.5	-	CIT(0.0)	1
rs544271348	12	120320793	2.091e-08	0.92979	0.013	T/G	0.963	0.966	0.976	(115218,709309,185355.69)?????????+------+-----?????-+--++---	0	rs36054900(0.795/-6.84),rs78660327(0.524/209),rs74853376(0.52/95.7),rs75613711(0.519/-90.1),rs116862713(0.393/-135),rs117200164(0.369/-154),rs56167781(0.335/-175),rs140054034(0.307/202),rs117074838(0.241/-98.6),rs145001768(0.237/287),rs561903796(0.234/322),rs143413431(0.202/298),rs144620192(0.141/587)	120145793	120907793	762	rs36054900(0.795/-6.84)	120313953	120320793	6.84	-	CIT(0.0)	1
rs9534593	13	47879549	8.233e-09	0.97317	0.0047	G/A	0.435	0.442	0.998	(121373,728857,194244.40)+?-+----++++++++-+++-+++++++++-++++-	0	rs9534589(0.995/-6.85),rs9526305(0.977/-11.4),rs9526312(0.946/23.8),rs7329520(0.944/26.1),rs9534596(0.943/16.2),rs9526315(0.942/27.1),rs9534582(0.874/-22.6),rs9567821(0.869/-18.8),rs9526303(0.857/-19.3),rs9526307(0.814/-0.596),rs7999656(0.812/-2.26),rs9526301(0.78/-25.6),rs9526300(0.779/-26.2),rs9526304(0.749/-12.3),rs9526306(0.749/-10.4),rs2406324(0.748/-9.66),rs2406325(0.747/-9.55),rs2406327(0.…	47831849	47961849	130	rs9534589(0.995/-6.85),rs9526305(0.977/-11.4),rs9526312(0.946/23.8),rs7329520(0.944/26.1),rs9534596(0.943/16.2),rs9526315(0.942/27.1),rs9534582(0.874/-22.6),rs9567821(0.869/-18.8),rs9526303(0.857/-19.3),rs9526307(0.814/-0.596),rs7999656(0.812/-2.26),rs9526301(0.78/-25.6),rs9526300(0.779/-26.2),rs9526304(0.749/-12.3),rs9526306(0.749/-10.4),rs2406324(0.748/-9.66),rs2406325(0.747/-9.55),rs2406327(0.…	47853349	47926549	73.2	/(0.53)rs7334370;Height(30595370)(6E-14)	-	0
rs7997746	13	54020455	1.306e-08	0.97336	0.0047	A/C	0.463	0.464	0.991	(122225,729960,195205.79)++-----+-----------------+----+++---	0	rs7995138(0.989/9.41),rs9527084(0.989/-6.99),rs4883697(0.988/8.16),rs7336148(0.988/6.6),rs9536415(0.987/-26.8),rs9568852(0.987/-11.1),rs9536416(0.986/-17.6),rs1443919(0.982/19.6),rs1348466(0.982/20),rs7997288(0.98/18.8),rs7335163(0.914/-30.5),rs9527080(0.913/-31.8),rs7982022(0.852/28.5),rs2165985(0.849/-43.7),rs9536408(0.838/-56.1),rs1816841(0.819/33.1),rs9536405(0.818/-82.9),rs9536407(0.818/-60.…	53625455	54056555	431.1	rs7995138(0.989/9.41),rs9527084(0.989/-6.99),rs4883697(0.988/8.16),rs7336148(0.988/6.6),rs9536415(0.987/-26.8),rs9568852(0.987/-11.1),rs9536416(0.986/-17.6),rs1443919(0.982/19.6),rs1348466(0.982/20),rs7997288(0.98/18.8),rs7335163(0.914/-30.5),rs9527080(0.913/-31.8),rs7982022(0.852/28.5),rs2165985(0.849/-43.7),rs9536408(0.838/-56.1),rs1816841(0.819/33.1),rs9536405(0.818/-82.9),rs9536407(0.818/-60.…	53893455	54054955	161.5	/(0.651)rs4884468;Cigarettes_smok...(30643251)(1E-8)/(0.435)rs9527083;Insomnia(30804565)(2E-32)/(0.311)rs7337692;Insomnia(30804565)(1E-18)	-	0
rs36119415	13	69579612	6.62e-09	0.95371	0.0082	T/G	0.0949	0.0956	0.989	(122225,729960,195205.79)++-++---+-----+---+------+-------+-+	0	rs34528062(0.999/-1.72),rs36100440(0.998/-1.87),rs71427691(0.997/-10.6),rs77129413(0.973/4),rs17084460(0.802/5.35),rs4296151(0.728/13),rs7333625(0.728/8.65),rs2050563(0.728/11.7),rs6562552(0.728/13.1),rs7320426(0.727/13.9),rs1934832(0.718/16.8),rs1932788(0.668/67.6),rs4255661(0.667/67.3),rs1537928(0.666/72.5),rs9564519(0.649/37.2),rs2210906(0.62/58.5),rs6562551(0.612/-18.5),rs9541742(0.536/46.7),…	69500812	69753612	252.8	rs34528062(0.999/-1.72),rs36100440(0.998/-1.87),rs71427691(0.997/-10.6),rs77129413(0.973/4),rs17084460(0.802/5.35),rs4296151(0.728/13),rs7333625(0.728/8.65),rs2050563(0.728/11.7),rs6562552(0.728/13.1),rs7320426(0.727/13.9),rs1934832(0.718/16.8),rs1932788(0.668/67.6),rs4255661(0.667/67.3),rs1537928(0.666/72.5),rs9564519(0.649/37.2),rs2210906(0.62/58.5),rs6562551(0.612/-18.5)	69561112	69652112	91	/(0.973)rs77129413;Well-being_spec...(30643256)(4E-8)/(0.264)rs9541703;Neurociticism(29500382)(7E-9)/(0.264)rs8002479;Neuroticism(29942085)(1E-9)/(0.188)rs2210903;General_factor_...(30867560)(2E-9)/(0.152)rs9317758;Neuroticism(29942085)(4E-9)/(0.152)rs11841876;Neuroticism(30595370)(3E-9)	-	0
rs870764	13	84973006	2.084e-08	1.03138	0.0055	A/G	0.73	0.737	0.982	(118731,713990,190183.72)+?+?+--++-+++-++-+-++++-+++?+++-+++-	21	rs2329319(0.993/-2.29),rs7985682(0.991/-10.6),rs7490744(0.72/3.96),rs7332416(0.671/4.51),rs9565931(0.545/-23.5),rs6563390(0.544/-25.5),rs9531576(0.544/-32.6),rs2329324(0.402/-49.9),rs1330514(0.387/-44.1),rs7334386(0.369/-46.2),rs6563383(0.337/-54.3),rs7335111(0.337/-57.9),rs1541072(0.337/-51.6),rs1928914(0.323/-64.4),rs12871765(0.306/-7.97),rs12428952(0.306/-11.8),rs59418213(0.306/-3),rs7989821(0…	84807006	85034406	227.4	rs2329319(0.993/-2.29),rs7985682(0.991/-10.6),rs7490744(0.72/3.96),rs7332416(0.671/4.51)	84962406	84977516	15.11	-	LINC00333(0.0)	1
rs9556979	13	99241507	6.38e-09	1.0319	0.0054	G/T	0.317	0.318	0.979	(113518,667518,179964.77)+-----++++?--++-+----------?+-------	0	rs34557659(0.945/-5.22),rs4772105(0.944/-5.43),rs4772104(0.864/-5.83),rs72646416(0.843/-8.59),rs9556978(0.842/-6.86),rs3809366(0.841/-11.2),rs9554480(0.837/-20.4),rs4771307(0.836/-19.6),rs9556975(0.833/-21.1),rs9556973(0.829/-26.4),rs9556971(0.826/-34.4),rs4772101(0.826/-34),rs9556972(0.826/-31.7),rs4772099(0.817/-45.4),rs9556969(0.816/-45.6),rs1107379(0.816/-42.6),rs11069311(0.814/-39.4),rs61969…	99090507	99251907	161.4	rs34557659(0.945/-5.22),rs4772105(0.944/-5.43),rs4772104(0.864/-5.83),rs72646416(0.843/-8.59),rs9556978(0.842/-6.86),rs3809366(0.841/-11.2),rs9554480(0.837/-20.4),rs4771307(0.836/-19.6),rs9556975(0.833/-21.1),rs9556973(0.829/-26.4),rs9556971(0.826/-34.4),rs4772101(0.826/-34),rs9556972(0.826/-31.7),rs4772099(0.817/-45.4),rs9556969(0.816/-45.6),rs1107379(0.816/-42.6),rs11069311(0.814/-39.4),rs61969…	99129507	99241507	112	-	FARP1(-84.1),STK24(0.0),STK24-AS1(0.0)	3
rs61990288	14	42074726	8.695e-09	0.97336	0.0047	A/G	0.495	0.488	0.994	(120704,726990,193194.05)---?+---++-----+------+-+-----++----	0	rs61990286(0.998/-5.55),rs1111179(0.99/1.23),rs11157241(0.99/-23),rs1950834(0.989/-0.202),rs1609735(0.989/-2.12),rs7148091(0.988/-8.26),rs12431444(0.988/-6.04),rs1950835(0.986/1.91),rs1111177(0.986/1.61),rs61990289(0.983/1.71),rs1956450(0.96/7.16),rs10483526(0.96/12.1),rs1950829(0.958/23.2),rs10131184(0.937/91.4),rs10140527(0.936/90.7),rs2121708(0.936/71.8),rs1137567(0.935/2.56),rs8010939(0.931/7…	41932726	42547726	615	rs61990286(0.998/-5.55),rs1111179(0.99/1.23),rs11157241(0.99/-23),rs1950834(0.989/-0.202),rs1609735(0.989/-2.12),rs7148091(0.988/-8.26),rs12431444(0.988/-6.04),rs1950835(0.986/1.91),rs1111177(0.986/1.61),rs61990289(0.983/1.71),rs1956450(0.96/7.16),rs10483526(0.96/12.1),rs1950829(0.958/23.2),rs10131184(0.937/91.4),rs10140527(0.936/90.7),rs2121708(0.936/71.8),rs1137567(0.935/2.56),rs8010939(0.931/7…	41972726	42179726	207	/(0.99)rs1111179;Depressive_symptoms(30643256)(3E-8);Neuroticism(30643256)(3E-8)/(0.986)rs1950835;Well-being_spec...(30643256)(2E-8);Positive_affect(30643256)(4E-8)/(0.718)rs4904738;Depression(29700475)(3E-9)/(0.358)rs61990287;Chronotype(30696823)(6E-9)	LRFN5(0.0)	1
rs3007061	14	47238606	1.506e-09	1.03097	0.0051	C/T	0.623	0.626	0.975	(120252,716960,192195.47)-?-+---+--------+------+-+-?+-+----+	1	rs11846126(0.51/10.8),rs8012767(0.491/3.82),rs11847265(0.489/20.6),rs1994728(0.449/42.4),rs60050119(0.449/7.77),rs61991383(0.449/15.6),rs17681972(0.448/4.5),rs3920000(0.447/12.6),rs3007063(0.43/21.2),rs34883191(0.414/22.9),rs34594164(0.412/36.1),rs12590863(0.412/31.5),rs8012844(0.412/24.8),rs12587412(0.412/33.8),rs2899991(0.412/35.4),rs7147873(0.412/36.7),rs57167554(0.412/37.7),rs1907623(0.411/62…	46777606	47447606	670	-	47238606	47238606	0	-	-	0
rs12588874	14	75254073	7.262e-10	1.02942	0.0047	A/G	0.526	0.506	0.997	(121373,728857,194244.40)-?+++-+-+-+++--+++++++++++++++--+-+-	0	rs2359237(0.999/-9.07),rs12891131(0.998/-14),rs10138360(0.997/39.3),rs12889665(0.997/-19.2),rs973879(0.996/43.7),rs7144654(0.996/44.6),rs10144023(0.996/37.5),rs10148293(0.996/42.8),rs12432026(0.996/28),rs8016389(0.996/33.5),rs10139018(0.995/20.2),rs2111705(0.985/7.57),rs878206(0.985/9.7),rs11159107(0.914/87.2),rs28426374(0.909/92.7),rs10083386(0.908/93.5),rs2070598(0.905/107),rs4903262(0.902/86.7…	75062073	75387073	325	rs2359237(0.999/-9.07),rs12891131(0.998/-14),rs10138360(0.997/39.3),rs12889665(0.997/-19.2),rs973879(0.996/43.7),rs7144654(0.996/44.6),rs10144023(0.996/37.5),rs10148293(0.996/42.8),rs12432026(0.996/28),rs8016389(0.996/33.5),rs10139018(0.995/20.2),rs2111705(0.985/7.57),rs878206(0.985/9.7),rs11159107(0.914/87.2),rs28426374(0.909/92.7),rs10083386(0.908/93.5),rs2070598(0.905/107),rs4903262(0.902/86.7…	75207273	75384073	176.8	/(0.997)rs12889665;General_factor_...(30867560)(1E-9)/(0.996)rs973879;Macular_thickness(30535121)(4E-25)/(0.996)rs7144654;Neuroticism(29942085)(6E-13)/(0.909)rs28426374;Worry(29942085)(2E-12)/(0.737)rs12588415;Total_cholesterol_levels(29507422)(1E-8)/(0.728)rs35641442;Neuroticism(30595370)(2E-15)/(0.709)rs4553560;Depressive_symp...(29292387)(7E-9)/(0.697)rs3759741;Feeling_worry(29500382)(2E-9)/(0…	AREL1(-24.3),FCF1(0.0),YLPM1(0.0),PROX2(15.7),DLST(44.5),RPS6KL1(66.6),PGF(104.5)	7
rs6574271	14	76580655	2.769e-08	0.97268	0.005	C/T	0.447	0.461	0.983	(113518,667518,179964.77)++-+++++--?+++--+++-++--+-+?+++-+++-	2	rs55951156(0.774/-15.6),rs12432574(0.679/-19.2),rs56061180(0.676/-20.3),rs61979199(0.671/-52.1),rs61979200(0.671/-52),rs61979197(0.658/-84.4),rs7144983(0.65/-84.9),rs34482483(0.637/-113),rs8013949(0.635/-112),rs11628923(0.634/-115),rs4899579(0.63/-22),rs11159173(0.626/-11.2),rs2142165(0.625/-116),rs8020382(0.624/-118),rs11159172(0.61/-13.6),rs11620932(0.61/-13.5),rs11159171(0.608/-13.9),rs997237(…	76462655	76580655	118	rs55951156(0.774/-15.6),rs12432574(0.679/-19.2),rs56061180(0.676/-20.3),rs61979199(0.671/-52.1),rs61979200(0.671/-52),rs61979197(0.658/-84.4),rs7144983(0.65/-84.9),rs34482483(0.637/-113),rs8013949(0.635/-112),rs11628923(0.634/-115),rs4899579(0.63/-22),rs11159173(0.626/-11.2),rs2142165(0.625/-116),rs8020382(0.624/-118),rs11159172(0.61/-13.6),rs11620932(0.61/-13.5),rs11159171(0.608/-13.9)	76462655	76580655	118	-	TTLL5(-109.2),TGFB3(-81.3),IFT43(0.0),GPATCH2L(0.0)	4
rs616695	16	77105587	9.032e-09	0.97326	0.0047	T/G	0.431	0.443	0.997	(122225,729960,195205.79)+-----+---+--+---+--------+---+----+	0	rs662101(0.996/-0.182),rs589002(0.995/-1.54),rs679263(0.994/-1.76),rs682081(0.994/-2.54),rs1683399(0.989/0.471),rs664408(0.989/-0.767),rs4550465(0.988/-0.802),rs4544253(0.988/-0.813),rs598340(0.961/-3.08),rs1485794(0.96/-3.61),rs285027(0.96/-4.66),rs285023(0.959/-5.8),rs285026(0.959/-5.5),rs285024(0.959/-5.74),rs645878(0.959/-5.61),rs285022(0.959/-5.86),rs1631193(0.957/0.487),rs284937(0.956/5.17)…	77027687	77313587	285.9	rs662101(0.996/-0.182),rs589002(0.995/-1.54),rs679263(0.994/-1.76),rs682081(0.994/-2.54),rs1683399(0.989/0.471),rs664408(0.989/-0.767),rs4550465(0.988/-0.802),rs4544253(0.988/-0.813),rs598340(0.961/-3.08),rs1485794(0.96/-3.61),rs285027(0.96/-4.66),rs285023(0.959/-5.8),rs285026(0.959/-5.5),rs285024(0.959/-5.74),rs645878(0.959/-5.61),rs285022(0.959/-5.86),rs1631193(0.957/0.487),rs284937(0.956/5.17)…	77049287	77160587	111.3	/(0.698)rs35322724;Insomnia(30804565)(4E-16)/(0.376)rs285006;Well-being_spec...(30643256)(1E-8);Depressive_symptoms(30643256)(3E-8);Neuroticism(30643256)(3E-8)/(0.338)rs285012;Number_of_sexual_partners(30643258)(1E-9)	-	0
rs2289590	17	8110764	6.95e-09	1.0286	0.0049	A/C	0.591	0.606	0.993	(119852,725887,192232.66)+?+?+++---++++++-+++-+++++---++++-++	0	rs12943463(0.967/-7.74),rs11656950(0.963/-9.9),rs6503091(0.916/-1.17),rs1476161(0.833/-19.9),rs9908995(0.831/-23.4),rs2585399(0.799/-56),rs7503353(0.796/-2.78),rs8075680(0.767/7.98),rs12051691(0.753/39),rs2241909(0.726/-2.42),rs4791618(0.714/-8.35),rs9891949(0.7/-11.6),rs8070063(0.659/-22.2),rs12944041(0.645/-37.7),rs8064449(0.645/-31.7),rs9899533(0.642/-42.7),rs3760516(0.642/-41.8),rs8066511(0.6…	8047964	8244764	196.8	rs12943463(0.967/-7.74),rs11656950(0.963/-9.9),rs6503091(0.916/-1.17),rs1476161(0.833/-19.9),rs9908995(0.831/-23.4),rs2585399(0.799/-56),rs7503353(0.796/-2.78),rs8075680(0.767/7.98),rs12051691(0.753/39),rs2241909(0.726/-2.42),rs4791618(0.714/-8.35),rs9891949(0.7/-11.6),rs8070063(0.659/-22.2),rs12944041(0.645/-37.7),rs8064449(0.645/-31.7),rs9899533(0.642/-42.7),rs3760516(0.642/-41.8),rs8066511(0.6…	8054764	8149764	95	/(0.916)rs6503091;Neuroticism(30595370)(8E-9)/(0.591)rs8069739;Diastolic_blood_pressure(30224653)(2E-11)/(0.501)rs7503199;Sleep_duration(30846698)(7E-9)/(0.405)rs3027234;Telomere_length(23001564)(2E-8)	ALOXE3(-38.5),HES7(-33.3),PER1(-5.0),MIR6883(-12.4),VAMP2(0.0),TMEM107(0.0),SNORD118(0.0),MIR4521(0.0),BORCS6(0.0),AURKB(0.0),LINC00324(0.0),CTC1(0.0),PFAS(0.0),SLC25A35(30.3),RANGRF(31.2)	15
rs8091977	18	31359414	9.184e-09	1.0286	0.0049	C/T	0.461	0.467	0.996	(121373,728857,194244.40)+?+---+--+----+---+-----+---+-++----	0	rs1565784(0.999/-0.923),rs12608181(0.996/-20.1),rs1586987(0.995/-20.8),rs7238931(0.99/-24.4),rs9953034(0.989/-24.1),rs9947894(0.987/-30.7),rs7232237(0.975/-34.5),rs1493914(0.949/2.91),rs4799722(0.949/7.46),rs2000945(0.949/5.92),rs4471760(0.94/14.8),rs4799723(0.931/7.64),rs8083723(0.878/25),rs7235698(0.878/23.1),rs1389531(0.876/27.2),rs8097667(0.876/27.6),rs1027332(0.872/50.7),rs9945976(0.872/49.9…	31251414	31422614	171.2	rs1565784(0.999/-0.923),rs12608181(0.996/-20.1),rs1586987(0.995/-20.8),rs7238931(0.99/-24.4),rs9953034(0.989/-24.1),rs9947894(0.987/-30.7),rs7232237(0.975/-34.5),rs1493914(0.949/2.91),rs4799722(0.949/7.46),rs2000945(0.949/5.92),rs4471760(0.94/14.8),rs4799723(0.931/7.64),rs8083723(0.878/25),rs7235698(0.878/23.1),rs1389531(0.876/27.2),rs8097667(0.876/27.6),rs1027332(0.872/50.7),rs9945976(0.872/49.9…	31303614	31415914	112.3	/(0.996)rs12608181;Depressive_symp...(29292387)(2E-8)/(0.949)rs1493914;Well-being_spec...(30643256)(1E-11);Depressive_symptoms(30643256)(2E-11);Neuroticism(30643256)(2E-11);Positive_affect(30643256)(2E-11)/(0.931)rs4799723;Worry(29942085)(2E-8)/(0.862)rs11876492;Neuroticism(30595370)(2E-10)/(0.837)rs10460051;Neurociticism(29500382)(3E-10);Neuroticism(29942085)(3E-9)/(0.802)rs12605642;Insomnia(308…	ASXL3(0.0),NOL4(21.6)	2
rs4801024	18	52396321	5.903e-11	1.038	0.0057	G/T	0.747	0.737	0.992	(114639,679415,182013.71)+---+-++-+?-----------+-+++--------+	0	rs4801025(0.999/3.29),rs4547421(0.992/26),rs8089474(0.811/-4.61),rs1833292(0.798/11.2),rs7236350(0.796/-0.606),rs7239164(0.796/-1.06),rs2311207(0.796/-1.9),rs11663071(0.79/-7.86),rs12605161(0.79/41.8),rs9964172(0.789/-11.6),rs9964078(0.789/-11.7),rs10782044(0.788/-15.4),rs7237206(0.787/-19.1),rs7506817(0.786/-17.7),rs9319860(0.776/-3.49),rs7244924(0.771/-0.39),rs67489782(0.77/0.679),rs4800947(0.7…	51974321	52579321	605	rs4801025(0.999/3.29),rs4547421(0.992/26),rs8089474(0.811/-4.61),rs1833292(0.798/11.2),rs7236350(0.796/-0.606),rs7239164(0.796/-1.06),rs2311207(0.796/-1.9),rs11663071(0.79/-7.86),rs12605161(0.79/41.8),rs9964172(0.789/-11.6),rs9964078(0.789/-11.7),rs10782044(0.788/-15.4),rs7237206(0.787/-19.1),rs7506817(0.786/-17.7),rs9319860(0.776/-3.49),rs7244924(0.771/-0.39),rs67489782(0.77/0.679),rs4800947(0.7…	52374121	52460521	86.4	/(0.811)rs8089474;Life_satisfaction(30643256)(4E-9)	RAB27B(49.4)	1
rs6047130	20	20868094	4.739e-09	0.95801	0.0073	T/C	0.119	0.131	0.997	(122225,729960,195205.79)---+++--+----+-----+-------+-----+-+	0	rs6047127(0.984/-2.59),rs6082226(0.976/-3.06),rs6113038(0.976/-2.99),rs55921807(0.859/21.3),rs746658(0.858/16.8),rs57600611(0.858/21.8),rs6082239(0.846/26.4),rs73118056(0.837/35.8),rs8121878(0.836/65.3),rs6075741(0.832/58.6),rs55867447(0.827/66.3),rs59572832(0.827/58.1),rs6082253(0.823/64.4),rs7273530(0.818/72.4),rs11908610(0.803/-4.77),rs6082258(0.802/79.5),rs7273488(0.802/79.5),rs6082221(0.797/…	20850694	20952194	101.5	rs6047127(0.984/-2.59),rs6082226(0.976/-3.06),rs6113038(0.976/-2.99),rs55921807(0.859/21.3),rs746658(0.858/16.8),rs57600611(0.858/21.8),rs6082239(0.846/26.4),rs73118056(0.837/35.8),rs8121878(0.836/65.3),rs6075741(0.832/58.6),rs55867447(0.827/66.3),rs59572832(0.827/58.1),rs6082253(0.823/64.4),rs7273530(0.818/72.4),rs11908610(0.803/-4.77),rs6082258(0.802/79.5),rs7273488(0.802/79.5),rs6082221(0.797/…	20850694	20947594	96.9	-	-	0
rs12624433	20	44680853	9.432e-09	1.03252	0.0056	A/G	0.256	0.254	0.994	(113518,667518,179964.77)++++-++-+-?++--+++++++---++?-+-++++-	0	rs9074(0.943/7.81),rs2425752(0.942/21.3),rs13037326(0.942/11.7),rs6131010(0.925/43.5),rs4578918(0.911/40.8),rs3746522(0.777/-0.441),rs2024568(0.725/51.2),rs6074022(0.725/59.3),rs6065926(0.725/55),rs6032663(0.725/54.4),rs6032662(0.725/53.5),rs6032660(0.725/49.4),rs1569723(0.724/61.2),rs6032664(0.724/58.6),rs1883832(0.716/66.1),rs4810485(0.715/67.1),rs4239702(0.609/68.4),rs2297197(0.604/-7.31),rs24…	44570853	44777253	206.4	rs9074(0.943/7.81),rs2425752(0.942/21.3),rs13037326(0.942/11.7),rs6131010(0.925/43.5),rs4578918(0.911/40.8),rs3746522(0.777/-0.441),rs2024568(0.725/51.2),rs6074022(0.725/59.3),rs6065926(0.725/55),rs6032663(0.725/54.4),rs6032662(0.725/53.5),rs6032660(0.725/49.4),rs1569723(0.724/61.2),rs6032664(0.724/58.6),rs1883832(0.716/66.1),rs4810485(0.715/67.1),rs4239702(0.609/68.4),rs2297197(0.604/-7.31)	44673543	44749253	75.71	/(0.942)rs2425752;Neuroticism(29942085)(5E-13);Multiple_sclerosis(21833088)(5E-10);Neuroticism(30595370)(2E-9);Hodgkin's_lymphoma(30194254)(2E-8)/(0.925)rs6131010;Well-being_spec...(30643256)(1E-11)/(0.911)rs4578918;Depressed_affect(29942085)(1E-11);Neurociticism(29500382)(1E-10);Experiencing_mood_swings(29500382)(1E-9)/(0.725)rs2024568;Educational_att...(30038396)(6E-13);Educational_att...(30038…	MMP9(0.0),SLC12A5-AS1(0.0),SLC12A5(0.0),NCOA5(0.0),CD40(16.1)	5
rs2070865	21	40715519	9.926e-10	0.97151	0.0047	T/C	0.473	0.497	0.993	(122225,729960,195205.79)----+-+------+-+--------+-----+-----	32	rs1474490(0.999/0.617),rs13047518(0.942/-8.21),rs62223052(0.941/-6.82),rs34890172(0.94/-10),rs2836985(0.939/-14.4),rs2836984(0.939/-14.6),rs11702505(0.938/-14.9),rs2836983(0.931/-26.2),rs11088470(0.931/-26.4),rs8129595(0.93/-24.9),rs2836980(0.929/-27.9),rs8133928(0.927/-25.6),rs8133927(0.927/-25.6),rs4818018(0.921/-21.4),rs35994303(0.898/-29.5),rs35769610(0.888/-38.5),rs62223011(0.887/-76.2),rs11…	40485519	40877519	392	rs1474490(0.999/0.617),rs13047518(0.942/-8.21),rs62223052(0.941/-6.82),rs34890172(0.94/-10),rs2836985(0.939/-14.4),rs2836984(0.939/-14.6),rs11702505(0.938/-14.9),rs2836983(0.931/-26.2),rs11088470(0.931/-26.4),rs8129595(0.93/-24.9),rs2836980(0.929/-27.9),rs8133928(0.927/-25.6),rs8133927(0.927/-25.6),rs4818018(0.921/-21.4),rs35994303(0.898/-29.5),rs35769610(0.888/-38.5),rs62223011(0.887/-76.2),rs11…	40516519	40719239	202.72	/(0.681)rs8134638;Body_mass_index(30595370)(4E-11)/(0.618)rs2836950;Menarche_(age_at_onset)(25231870)(6E-11)/(0.618)rs4818008;Menarche_(age_at_onset)(30595370)(9E-27)/(0.502)rs4818005;Smoking_initiat...(30643251)(1E-18);Smoking_initiat...(30643251)(4E-14);Age_of_smoking_...(30643251)(3E-10)/(0.502)rs2183573;Total_cholesterol_levels(30275531)(5E-19);LDL_cholesterol(30275531)(2E-14)/(0.359)rs154110…	PSMG1(-110.1),BRWD1(0.0),BRWD1-AS2(0.0),BRWD1-AS1(0.0),HMGN1(0.0),GET1(0.0),WRB-SH3BGR(0.0)	7
rs7290074	22	30922642	3.187e-08	1.09527	0.0164	A/G	0.0225	0.0298	0.997	(105039,584515,166188.31)+????????-+?++-+++++-+-++-+-++--++++	0	rs7292475(1/-4.22),rs144489000(1/-13.8),rs138093596(1/-18.5),rs118089686(1/-9.38),rs117427281(1/-11.8),rs190006052(1/-4.86),rs116843170(1/-9.2),rs185471382(0.999/3.03),rs117571347(0.999/3.12),rs145732070(0.999/4.84),rs183719727(0.999/-14.3),rs185430946(0.998/7.98),rs56173866(0.998/2.75),rs118096983(0.998/9.78),rs145878660(0.998/-22.2),rs139270584(0.998/8.14),rs117298022(0.998/11.2),rs117005021(0.…	29812642	30954242	1141.6	rs7292475(1/-4.22),rs144489000(1/-13.8),rs138093596(1/-18.5),rs118089686(1/-9.38),rs117427281(1/-11.8),rs190006052(1/-4.86),rs116843170(1/-9.2),rs185471382(0.999/3.03),rs117571347(0.999/3.12),rs145732070(0.999/4.84),rs183719727(0.999/-14.3),rs185430946(0.998/7.98),rs56173866(0.998/2.75),rs118096983(0.998/9.78),rs145878660(0.998/-22.2),rs139270584(0.998/8.14),rs117298022(0.998/11.2),rs117005021(0.…	30839242	30954242	115	-	SEC14L2(-59.7),MTFP1(-47.6),LOC105372990(-40.2),SEC14L3(-4.6),SDC4P(0.0),SEC14L4(0.0),SEC14L6(0.0),GAL3ST1(0.0),PES1(0.0),TCN2(30.4)	10
rs13056300	22	41408754	1.282e-08	1.032	0.0055	C/T	0.271	0.277	0.987	(113518,667518,179964.77)--+---+-+-?--+--++-++--+-++?--+-----	0	rs9611459(0.86/5.3),rs75723348(0.858/11.9),rs4820426(0.856/23.3),rs4821982(0.856/23.4),rs4820423(0.856/21.6),rs4820425(0.856/22.6),rs12484477(0.855/20.3),rs9607765(0.855/6.58),rs9611465(0.854/17.4),rs9607768(0.854/18.7),rs9611466(0.854/17.5),rs9611467(0.854/18.1),rs9611469(0.852/24.6),rs9611474(0.851/26.1),rs9607769(0.851/25.9),rs926914(0.851/9.4),rs73174657(0.851/25.4),rs73174660(0.85/28.6),rs13…	41085754	42158754	1073	rs9611459(0.86/5.3),rs75723348(0.858/11.9),rs4820426(0.856/23.3),rs4821982(0.856/23.4),rs4820423(0.856/21.6),rs4820425(0.856/22.6),rs12484477(0.855/20.3),rs9607765(0.855/6.58),rs9611465(0.854/17.4),rs9607768(0.854/18.7),rs9611466(0.854/17.5),rs9611467(0.854/18.1),rs9611469(0.852/24.6),rs9611474(0.851/26.1),rs9607769(0.851/25.9),rs926914(0.851/9.4),rs73174657(0.851/25.4),rs73174660(0.85/28.6),rs13…	41215754	41683754	468	/(0.858)rs75723348;Alcohol_use_dis...(30940813)(1E-8)/(0.856)rs4820425;Crohn's_disease(22936669)(3E-8)/(0.848)rs12484971;Worry(29942085)(2E-10)/(0.826)rs9623320;Major_depressive_disorder(29728651)(4E-8)/(0.826)rs9607771;Neurociticism(29500382)(2E-12)/(0.816)rs9611486;Feeling_tense(29500382)(3E-8)/(0.803)rs9611460;Depression(29942085)(2E-8)/(0.795)rs5995992;Depression(30718901)(3E-35)/(0.795)rs110…	SLC25A17(-143.4),MIR4766(-148.8),ST13(-105.7),XPNPEP3(-100.0),DNAJB7(-100.6),RBX1(0.0),SNORD140(10.9),MIR1281(29.8),EP300(29.8),EP300-AS1(122.5),L3MBTL2(142.6),LOC100506544(146.4),CHADL(166.8),RANGAP1(182.0),MIR6889(190.2),ZC3H7B(238.8)	16

## Sheet: 3 Subgroup SNP findings
Supplementary Table 3: Independent significant SNPs from the ascertainment-specific (Biobank, Clinical, Community, Comorbid, SRPD) and assessment-specific (Interview, ICD-10, SRPD) specific GWAS analyses. Significant lead-SNPs within a locus are marked in red, while other significant SNPs are marked in bold. Sample sizes of cases and controls in each subgroup are listed. Corresponding association…
							Ascertainment subgroups															Assessment subgroups
				Main			Biobank			Clinical			Community			Comorbid			SRPD			Interview			ICD-10			SRPD
N cases				122346			37714			3631			14038			12980			53978			13396			47533			61412
N controls				729876			420412			11907			48288			27430			221844			35272			460036			234573
SNP	CHR	BP	A1/A2	P	Beta	SE	P	Beta	SE	P	Beta	SE	P	Beta	SE	P	Beta	SE	P	Beta	SE	P	Beta	SE	P	OR	SE	P	Beta	SE
rs2710323	3	52815905	C/T	1.911e-10	-0.0299027	0.0047	1.33e-08	-0.0447045	0.0079	0.02158	-0.0633034	0.0275	0.8298	-0.00290421	0.0134	0.08185	-0.0310044	0.0178	0.001627	-0.0227981	0.0072	0.3788	-0.0122042	0.0139	3.142e-08	0.96146	0.0071	0.0003175	-0.0252973	0.007
rs17503453	5	120102186	G/A	5.615e-12	0.0346043	0.005	1.861e-08	0.0465973	0.0083	0.5429	0.0182964	0.0301	0.3037	0.0148985	0.0145	0.0001064	0.074896	0.0193	0.001841	0.0243029	0.0078	0.08695	0.025697	0.015	1.811e-09	0.0452028	0.0075	0.0005531	0.0262002	0.0076
rs422249	11	61639488	T/C	2.422e-05	0.0209989	0.005	3.031e-08	0.0459003	0.0083	0.8734	-0.00470103	0.0293	0.588	0.00780034	0.0144	0.1899	0.0247999	0.0189	0.5497	0.00459941	0.0077	0.8146	0.0034961	0.015	1.505e-07	0.0394034	0.0075	0.3265	0.00730327	0.0074
rs12917910	16	3125203	T/C	0.05137	-0.00950503	0.0049	0.84091	0.00160128	0.0081	0.5163	0.0186019	0.0287	3.378e-08	-0.0803969	0.0146	0.7238	-0.00659818	0.0187	0.72	-0.00270365	0.0075	0.002874	-0.0458031	0.0154	0.1995	-0.00929665	0.0073	0.8404	-0.00150113	0.0073
rs6741228	2	22548774	T/C	2.46e-09	0.0297996	0.005	0.0001325	0.0346043	0.0091	0.2615	0.0312952	0.0279	0.1447	0.0198048	0.0136	6.417e-09	0.1049	0.0181	0.02391	0.0166998	0.0074	0.1692	0.0193969	0.0141	5.596e-07	0.0399032	0.008	0.0007439	0.0242047	0.0072
rs10959883	9	11519984	T/C	6.205e-13	0.0423023	0.0059	0.00587	0.0277001	0.0101	0.8783	-0.00520351	0.0342	0.01595	0.0393023	0.0163	0.07048	0.0389995	0.0216	6.719e-11	0.0590045	0.009	0.08784	0.0289037	0.0169	0.003063	0.0266007	0.009	3.79e-12	1.06269	0.0088
rs10476497	5	164588817	A/G	1.357e-12	0.0335992	0.0047	1.048e-06	0.0388032	0.008	0.7283	0.00969686	0.0279	0.9263	0.00119928	0.0134	0.3686	0.0162005	0.0181	3.139e-09	0.0432032	0.0073	0.6986	0.00539542	0.0139	4.215e-06	0.0331019	0.0072	4.804e-09	1.04227	0.0071
rs4937872	11	112827715	A/G	5.491e-13	-0.0399032	0.0055	-	-	-	0.2526	-0.0328022	0.0287	0.02895	-0.0311982	0.0143	0.1438	-0.027104	0.0186	6.974e-09	-0.0437952	0.0076	0.02277	-0.0341019	0.015	0.0001874	-0.0380031	0.0102	8.446e-09	0.95868	0.0073
rs35816010	12	103441358	A/G	8.801e-08	-0.0267977	0.005	0.3191	-0.00869772	0.0087	0.05656	-0.0540022	0.0283	0.09602	-0.0235993	0.0142	0.5011	-0.0122042	0.0182	3.023e-08	-0.0419998	0.0076	0.03999	-0.0302964	0.0148	0.1455	-0.0113036	0.0078	5.54e-08	-0.0398953	0.0073
rs62379840	5	120102103	T/C	5.596e-12	0.0347009	0.005	1.878e-08	0.0465973	0.0083	0.5252	0.0192032	0.0302	0.3047	0.0147999	0.0145	0.0001086	0.074799	0.0193	0.001855	0.0243023	0.0078	0.08711	0.025697	0.015	1.772e-09	1.04624	0.0075	0.0005589	0.0262037	0.0076
rs61067468	17	65866035	A/G	3.175e-06	0.0288012	0.0062	5.77e-06	0.052896	0.0117	0.3777	0.0300984	0.0341	0.2372	0.0202045	0.0171	0.09626	0.0366017	0.022	0.08216	0.0155977	0.009	0.867	-0.00300451	0.0178	5.15e-09	1.06078	0.0101	0.1092	0.0140015	0.0087
rs58825580	6	26365679	G/T	6.642e-15	-0.0591981	0.0076	6.565e-07	-0.0640053	0.0129	0.006699	-0.1222	0.0451	0.0004542	-0.0757046	0.0216	0.02764	-0.0587028	0.0267	8.776e-05	-0.0461008	0.0118	0.0001457	-0.0840993	0.0221	1.007e-08	0.93594	0.0116	5.018e-05	-0.0459958	0.0113
rs174541	11	61565908	C/T	2.782e-07	0.0250048	0.0049	1.179e-07	0.0428966	0.0081	0.7829	0.00790113	0.0288	0.7079	0.00519647	0.014	0.04439	0.0374008	0.0186	0.05357	0.0145047	0.0075	0.5898	-0.00790113	0.0146	1.165e-08	1.04269	0.0073	0.02224	0.016597	0.0073
rs801124	7	140717936	A/C	6.344e-05	-0.0278029	0.007	8.571e-06	-0.0577986	0.013	0.9754	0.00120072	0.0389	0.5031	0.0124028	0.0185	4.445e-05	-0.104603	0.0256	0.2624	-0.0114048	0.0102	0.1805	0.0258042	0.0193	2.613e-08	0.93885	0.0113	0.1285	-0.0151035	0.0099
rs11192260	10	106742918	C/T	2.527e-09	0.0353992	0.0059	6.899e-06	0.0475036	0.0106	0.3106	-0.0335981	0.0331	0.4249	0.0130042	0.0163	8.547e-05	0.0853976	0.0217	0.0007363	0.0299954	0.0089	0.7977	0.00430074	0.0169	2.869e-08	1.05338	0.0094	0.0002357	0.0316971	0.0086
rs74234902	12	24117649	A/C	1.691e-09	-0.0460021	0.0076	5.778e-06	-0.0593997	0.0131	0.9881	-0.000699755	0.0446	0.3357	-0.0208968	0.0217	0.004221	-0.0822986	0.0288	0.0005528	-0.0398953	0.0116	0.827	-0.004902	0.0224	2.998e-08	0.93669	0.0118	0.0005231	-0.0388032	0.0112
rs2292996	12	103556972	C/T	2.171e-08	-0.0267977	0.0048	0.02509	0.0178989	0.008	0.6707	0.0119005	0.028	0.4478	0.0105046	0.0139	0.1981	0.0231049	0.018	3.574e-08	0.040697	0.0074	0.4609	0.0106036	0.0144	0.01466	0.0176041	0.0072	2.518e-08	-0.96089	0.0072
rs285011	16	77086431	A/G	9.226e-09	-0.0274011	0.0048	0.2399	-0.00930314	0.0079	0.2287	-0.0331949	0.0276	0.001029	-0.0446004	0.0136	0.1541	-0.0255024	0.0179	2.74e-07	-0.0382004	0.0074	0.01612	0.0338022	0.0141	0.0582	-0.0135007	0.0071	3.137e-08	0.96098	0.0072

## Sheet: 4 Subgroup LDSC analyses
Supplementary Table 4: 4A: Heritability estimates of the full meta and subgroups for 4 different assumed population prevalences (20%, 15%, 10%, and 5%). Subgroups are either divided by ascertainment method (upper panel) or by assessment method (lower panel) 4B: Genetic correlation estimates (rg) as calculated with LDSC between each pairwise combination of the five ascertainment subgroups and with…
S4A:
	20% prevalence		15% prevalence		10% prevalence		5% prevalence
	h2 in %	SE in %	h2 in %	SE in %	h2 in %	SE in %	h2 in %	SE in %
Full Meta	10.12	0.0037	9.26	0.34	8.15	0.3	6.57	0.24
Ascertainment subgroups
Biobank	12.82	0.77	11.74	0.7	10.32	0.62	8.33	0.5
Clinical	23.69	6.14	21.69	5.62	19.07	4.94	15.38	3.99
Community	6.9	1.72	6.31	1.57	5.55	1.38	4.48	1.12
Comorbid	17.64	2.06	16.15	1.88	14.2	1.66	11.46	1.33
SRPD	9.21	0.55	8.43	0.51	7.42	0.45	5.98	0.36
Assessment subgroups
Interview	7.7	1.8	7.05	1.72	6.2	1.51	5	1.22
ICD-10	13.22	0.66	12.1	0.6	10.64	0.53	8.58	0.43
SRPD	9.35	0.52	8.56	0.47	7.53	0.42	6.07	0.34
S4B: Ascertainment subgroups								S4C: Assessment subgroups
	Biobank	Clinical	Community	Comorbid	SRPD	Full Meta			Interview	ICD-10	SRPD
Biobank		0.7313 (0.1273)	0.8638 (0.1251)	0.8131 (0.0593)	0.9182 (0.0393)	0.9499 (0.111)		Interview		0.9083 (0.0814)	1.0616 (0.0905)
Clinical	9.27e-09		0.6342 (0.2104)	0.7051 (0.1682)	0.7385 (0.1259)	0.7767 (0.1080)		ICD-10			0.9454 (0.0438)
Community	4.96e-12	0.00258		1.0248 (0.1924)	1.0047 (0.1291)	1.0459 (0.1062)		SRPD
Comorbid	9.14e-43	2.75e-05	1.01e-07		0.8474 (0.0692)	0.9613 (0.0444)
SRPD	1.69e-120	4.43e-09	7.11e-15	1.73e-34		0.8924 (0.0117)
Full Meta	0	6.44e-13	7.27e-23	4.9e-104	0

## Sheet: 5 GenomicSEM 1-factor model
Supplementary Table 5: Results from GenomicSEM exploratory factor analysis (EFA) and confirmatory factor analysis (CFA) for A) the five ascertainment-specific subgroups and B) the three assessment-specific subgroups. The CFA was specified with unit variance identification, fixing the variance of the common factor F1 to 1. A one-factor model with the five/three ANX subgroups as indicators were mod…
Ascertainment model
Variance explained 1-factor genetic EFA:		0.818
CFA modelfit
chisq	df	p_chisq	AIC	CFI	SRMR
1.92949	5	0.858813	21.9295	1	0.0355917
CFA results
lhs	op	rhs	Unstandardized_Estimate	Unstandardized_SE	Standardized_Est	Standardized_SE	p_value
F1	=~	ANX_BB	0.351899	0.0144205	0.899022	0.0368411	1.60181e-131
F1	=~	ANX_Clinical	0.368961	0.0318621	0.753324	0.0650542	5.20737e-31
F1	=~	ANX_Community	0.257908	0.0170271	0.944323	0.0623444	7.94629e-52
F1	=~	ANX_Comorbid	0.376218	0.0223098	0.892532	0.0529272	8.36682e-64
F1	=~	ANX_SRPD	0.306569	0.0122543	1.00079	0.040004	3.96754e-138
ANX_BB	~~	ANX_BB	0.0293802	0.0107454	0.19176	0.0701336	0.00625304
ANX_Clinical	~~	ANX_Clinical	0.10375	0.0676521	0.432503	0.282022	0.125134
ANX_Community	~~	ANX_Community	0.00807478	0.0181677	0.108254	0.243564	0.656712
ANX_Comorbid	~~	ANX_Comorbid	0.0361372	0.0222574	0.203387	0.125269	0.10446
ANX_SRPD	~~	ANX_SRPD	-0.000148372	0.00820576	-0.00158128	0.087448	0.985574
Assessment model
Variance explained 1-factor genetic EFA:		0.956
CFA modelfit
chisq	df	p_chisq	AIC	CFI	SRMR
NA*	0	NA*	NA*	1	3.66917e-09
* NAs are related to the model fit being very close to a saturated model (as indicated by the SRMR)
CFA results
lhs	op	rhs	Unstandardized_Estimate	Unstandardized_SE	Standardized_Est	Standardized_SE	p_value
F1	=~	ANX_ICD10	0.332088	0.0202065	0.913209	0.0555659	1.07951e-60
F1	=~	ANX_Interview	0.277148	0.0186345	0.982411	0.0660538	4.94364e-50
F1	=~	ANX_SRPD2	0.315271	0.0175346	1.01517	0.0564614	2.79546e-72
ANX_ICD10	~~	ANX_ICD10	0.0219587	0.0136539	0.16605	0.10325	0.107784
ANX_Interview	~~	ANX_Interview	0.00277505	0.0178274	0.0348685	0.224001	0.876299
ANX_SRPD2	~~	ANX_SRPD2	-0.0029493	0.0116222	-0.0305796	0.120504	0.799677

## Sheet: 6 23andMe replication
Supplementary Table 6: Replication of the 58 independent significant SNPs of the ANX GWAS in an independent sample of 23andMe containing Ncases = 1175012, Ncontrols=1956379 of European ancestry. Direction indicates whether the SNP showed the same direction of effect in both analyses. Bonferroni-corrected P-value threshold (divided by the number of independent significant SNPs that we attempted to…
				Original ANX GWAS			23andMe replication					Direction
SNP	CHR	Alleles	position	P	OR	SE	pvalue	pval.unadj	effect	stderr	pass
rs11580539	1	G/A	73430535	8.548e-10	0.97093	0.0048	1.48e-29	3.14e-43	-0.0241764	0.00214121	TRUE	+
rs34579341	1	G/A	72280279	4.013e-09	0.96416	0.0062	2.36e-69	1.81e-102	-0.0489943	0.00278672	TRUE	+
rs17407658	2	G/A	144946085	1.087e-09	0.97171	0.0047	0.0901295	0.0385191	-0.00357588	0.00211002	TRUE	+
rs2165077	2	T/C	124175270	3.766e-10	1.03169	0.005	5.53e-06	2.9e-08	0.00979122	0.00215502	TRUE	+
rs5015511	2	A/G	22323980	1.609e-10	1.032	0.0049	1.91e-17	3.12e-25	0.0179936	0.0021171	TRUE	+
rs7570682	2	A/G	104366809	4.311e-10	1.03572	0.0056	6.27e-11	1.44e-15	0.0165453	0.00253019	TRUE	+
rs79556790	2	A/C	63253402	3.871e-08	0.88056	0.0231	0.0429393	0.0134465	-0.0190553	0.00940799	TRUE	+
rs2710323	3	C/T	52781889	1.911e-10	0.97054	0.0047	2.34e-20	1.49e-29	-0.0194595	0.00210486	TRUE	+
rs2888367	3	A/G	44201437	8.671e-10	1.0321	0.0051	1.81e-14	8.16e-21	0.0170846	0.00222892	TRUE	+
rs4856929	3	T/C	67981588	2.594e-08	1.04655	0.0082	0.107089	0.0491165	0.0056751	0.00352234	TRUE	+
rs9867083	3	C/T	18763242	1.223e-10	1.03407	0.0052	5.15e-24	5.46e-35	0.0235087	0.00232687	TRUE	+
rs72704544	4	G/A	175932135	4.374e-10	1.04321	0.0068	1.12e-10	3.42e-15	0.0168942	0.00261876	FALSE	+
rs10476497	5	A/G	165161811	1.357e-12	1.03417	0.0047	1.83e-31	4.59e-46	0.0246901	0.00211601	TRUE	+
rs11241568	5	C/T	120804861	8.769e-13	1.03676	0.005	3.27e-13	5.97e-19	0.0164234	0.00225464	TRUE	+
rs2066928	5	A/G	30843680	4.924e-08	0.97385	0.0049	3.99e-16	2.86e-23	-0.0173992	0.00213789	TRUE	+
rs288160	5	T/C	108028568	2.579e-08	0.97258	0.005	2.21e-13	3.35e-19	-0.0165815	0.00226104	TRUE	+
rs77960	5	A/G	104628884	1.472e-12	1.03655	0.0051	1.8e-47	6.93e-70	0.0323379	0.0022337	TRUE	+
rs58825580	6	G/T	26365451	6.642e-15	0.94252	0.0076	1.23e-40	1.04e-59	-0.0443963	0.00333052	TRUE	+
rs9373363	6	G/A	142828906	1.566e-08	0.96851	0.0057	7.62e-16	7.45e-23	-0.0199591	0.00247722	TRUE	+
rs12699332	7	T/G	12230136	5.749e-09	1.02809	0.0048	8.05e-21	3.04e-30	0.0199817	0.0021348	TRUE	+
rs2371365	7	C/T	82877582	1.769e-08	1.02778	0.0049	2.28e-09	2.93e-13	0.0130133	0.0021771	TRUE	+
rs4395923	8	A/G	64656830	4.343e-10	1.03056	0.0048	1.27e-16	5.23e-24	0.0176571	0.00213375	TRUE	+
rs4976976	8	A/G	142230292	1.203e-12	0.96483	0.005	2.84e-08	1.22e-11	-0.0119913	0.00216045	TRUE	+
rs10959883	9	C/T	11519984	6.205e-13	0.95858	0.0059	2.49e-15	4.31e-22	-0.0207019	0.00261693	TRUE	+
rs10961649	9	T/C	14670951	1.244e-10	1.03334	0.0051	2.31e-19	4.45e-28	0.0201224	0.00223596	TRUE	+
rs13287777	9	T/G	26719413	8.739e-09	0.96031	0.007	0.00412841	0.000462	-0.00781269	0.00272439	TRUE	+
rs28474857	9	T/C	95484922	1.289e-09	1.04823	0.0078	2.18e-23	4.66e-34	0.0364399	0.00365347	TRUE	+
rs11599236	10	C/T	104694914	7.985e-11	0.96783	0.005	0.00427131	0.000485	-0.0326372	0.0114261	FALSE	+
rs174560	11	C/T	61814292	2.151e-08	1.03283	0.0058	3.99e-17	9.34e-25	0.0193883	0.00230392	TRUE	+
rs2071754	11	T/C	31791034	2.649e-08	0.96793	0.0059	7.53e-17	2.4e-24	-0.0220535	0.00264369	TRUE	+
rs7110863	11	G/A	112972416	2.099e-14	1.03904	0.005	7.65e-25	3.21e-36	0.0221497	0.00215187	TRUE	+
rs7121169	11	A/G		2.84e-09	1.03417	0.0057	-	-	-	-	-	0
rs73034295	11	A/G	133952238	3.842e-10	0.96291	0.006	9.07e-10	7.51e-14	-0.0164582	0.00268806	TRUE	+
rs3847960	12	A/T	119833296	1.015e-09	1.03593	0.0058	9.57e-09	2.45e-12	0.0125117	0.00218071	TRUE	+
rs4382947	12	A/G	60081276	3.942e-10	0.96918	0.005	2.6e-25	6.44e-37	-0.0223321	0.00214853	TRUE	+
rs544271348	12	T/G	119882989	2.091e-08	0.92979	0.013	1.26e-06	3.3e-09	-0.0286509	0.00590848	TRUE	+
rs61928096	12	A/G	53386849	3.602e-10	1.10021	0.0152	7.56e-20	8.48e-29	0.0505618	0.00553656	TRUE	+
rs6539062	12	A/C	103159132	2.039e-08	1.02716	0.0048	7.89e-12	6.69e-17	0.0144555	0.00211319	TRUE	+
rs78120929	12	C/T	23986129	6.841e-10	0.95476	0.0075	3.3e-08	1.52e-11	-0.0185695	0.00336295	TRUE	+
rs989657	12	C/T	24013492	2.948e-10	1.03066	0.0048	1.47e-05	1.22e-07	0.00925593	0.00213613	TRUE	+
rs36119415	13	T/G	69005480	6.62e-09	0.95371	0.0082	4.2e-14	2.85e-20	-0.0269918	0.00357573	TRUE	+
rs7997746	13	A/C	53446320	1.306e-08	0.97336	0.0047	3.19e-18	2.2e-26	-0.0184723	0.00212228	TRUE	+
rs870764	13	A/G	84398871	2.084e-08	1.03138	0.0055	0.136282	0.0689023	0.00359893	0.00241589	TRUE	+
rs9534593	13	G/A	47305414	8.233e-09	0.97317	0.0047	1.57e-18	7.7e-27	-0.0186855	0.00212739	TRUE	+
rs9556979	13	G/T	98589253	6.38e-09	1.0319	0.0054	9.53e-22	1.28e-31	0.0219559	0.00229082	TRUE	+
rs12588874	14	A/G	74787370	7.262e-10	1.02942	0.0047	1.04e-27	1.76e-40	0.0230632	0.00211432	TRUE	+
rs3007061	14	C/T	46769403	1.506e-09	1.03097	0.0051	0.00123089	7.95e-05	0.00719168	0.00222556	TRUE	+
rs61990288	14	A/G	41605523	8.695e-09	0.97336	0.0047	1.39e-31	3.06e-46	-0.0246086	0.00210473	TRUE	+
rs6574271	14	C/T	76114312	2.769e-08	0.97268	0.005	0.348719	0.252544	-0.00200447	0.00213908	TRUE	+
rs616695	16	T/G	77071690	9.032e-09	0.97326	0.0047	1.49e-09	1.56e-13	-0.0129215	0.0021374	TRUE	+
rs2289590	17	A/C	8207446	6.95e-09	1.0286	0.0049	2.38e-17	4.34e-25	0.0182263	0.00215119	TRUE	+
rs4801024	18	G/T	54729090	5.903e-11	1.038	0.0057	1.53e-05	1.29e-07	0.0109948	0.00254323	TRUE	+
rs8091977	18	C/T	33779450	9.184e-09	1.0286	0.0049	4.46e-07	7.1e-10	0.010627	0.00210521	TRUE	+
rs12624433	20	A/G	46052214	9.432e-09	1.03252	0.0056	2.28e-07	2.64e-10	0.0124686	0.00240908	TRUE	+
rs6047130	20	T/C	20887451	4.739e-09	0.95801	0.0073	0.00136628	9.26e-05	-0.0108042	0.00337553	TRUE	+
rs2070865	21	T/C	39343593	9.926e-10	0.97151	0.0047	6.15e-10	4.23e-14	-0.0131407	0.00212423	TRUE	+
rs13056300	22	C/T	41012750	1.282e-08	1.032	0.0055	2.63e-39	9.83e-58	0.0312841	0.00238395	TRUE	+
rs7290074	22	A/G	30526655	3.187e-08	1.09527	0.0164	0.00437767	0.000503	0.0220546	0.00773399	TRUE	+

## Sheet: 7 MVP-AFR replication
Supplementary Table 7: Replication of the 58 signfiicant SNPs from the main EUR meta-analysis in African-ancestry samples in MVP (MVP-AFR, 5,664 cases and 26,410 controls with African ancestry assigned). The first lookup (under MVP AFR) is the original SNP, the second look-up looks for the most significant SNP in a 50kb (+/- 25kb) window to account for possible differences in LD across European a…
Main EUR meta								MVP AFR				MVP AFR SNP with lowest p-value in 50kb (+/- 25kb) window
SNP	CHR	BP	P	OR	SE	A1A2	FRQ A1 (affected)	OR	SE	P	Direction of effect	SNP	BP	OR	SE	P	BP position relative to original SNP	LD in AFR (R²/D')	LD in EUR (R²/D')
rs58825580	6	26365679	6.64e-15	0.94252	0.0076	G/T	0.12	1.03728	0.035	0.2954	-	rs11753487	26341314	0.92491	0.051	0.1554	24365	0.0017/0.6089	0.0178/0.8408
rs7110863	11	112843138	2.1e-14	1.03904	0.005	G/A	0.435	0.99362	0.0232	0.7828	-	rs17582738	112840745	1.15109	0.0726	0.02401	2393	0.0031/1	0.1957/1
rs10959883	9	11519984	6.21e-13	0.95858	0.0059	C/T	0.204	1.05749	0.048	0.2441	-	rs10809504	11514847	1.05064	0.0228	0.03013	5137	0.014/1	0.9526/0.9878
rs11241568	5	120140556	8.77e-13	1.03676	0.005	C/T	0.329	0.974043	0.0419	0.53	-	rs7716347	120132274	0.959637	0.0248	0.09685	8282	0.0057/0.2958	0.7806/0.9129
rs4976976	8	143311653	1.2e-12	0.96483	0.005	A/G	0.399	0.990644	0.0245	0.7017	+	rs67288141	143299748	0.85397	0.0618	0.02737	11905	0.0019/0.3558	0.0333/0.8191
rs10476497	5	164588817	1.36e-12	1.03417	0.0047	A/G	0.54	0.9998	0.0221	0.9921	-	rs7447465	164566362	0.96469	0.0241	0.1507	22455	0.3345/0.9715	0.6864/0.9951
rs77960	5	103964585	1.47e-12	1.03655	0.0051	A/G	0.322	0.969185	0.0465	0.5009	-	rs1363101	103941070	1.04314	0.0217	0.04227	23515	0.0217/1	0.5188/1
rs4801024	18	52396321	5.9e-11	1.038	0.0057	G/T	0.747	1.00642	0.0224	0.7732	+	rs76102298	52400908	1.10893	0.0787	0.1885	-4587	0.01/1	0.0143/1
rs11599236	10	106454672	7.99e-11	0.96783	0.005	C/T	0.412	0.988269	0.0298	0.693	+	rs74155017	106452099	1.10153	0.0402	0.01602	2573	0.0142/1	0.0351/1
rs9867083	3	18804734	1.22e-10	1.03407	0.0052	C/T	0.698	0.979513	0.0319	0.5162	-	rs115440818	18815806	0.750212	0.1399	0.03998	-11072	0.0006/1	0.0274/1
rs10961649	9	14670949	1.24e-10	1.03334	0.0051	T/C	0.315	1.02614	0.0263	0.3259	+	rs2890987	14692219	0.82379	0.0574	0.004668	-21270	0.0029/1	0.1235/0.9852
rs5015511	2	22546852	1.61e-10	1.032	0.0049	A/G	0.52	0.985802	0.0234	0.5408	-	rs62136170	22534650	0.90495	0.0498	0.06808	12202	0.124/0.959	0.0795/1
rs2710323	3	52815905	1.91e-10	0.97054	0.0047	C/T	0.484	0.997503	0.0227	0.9104	+	rs3755799	52809193	0.946107	0.0229	0.01571	6712	0.2303/0.9719	0.5139/1
rs989657	12	24166426	2.95e-10	1.03066	0.0048	C/T	0.564	0.993223	0.023	0.7683	-	rs10842259	24176270	0.9545	0.0276	0.1073	-9844	0.106/0.5732	0.2925/0.9327
rs61928096	12	53780633	3.6e-10	1.10021	0.0152	A/G	0.0356	-	-	-	?	rs34656641	53797236	1.10174	0.0618	0.08243	-16603	0.221/1	0.2123/1
rs2165077	2	124932847	3.77e-10	1.03169	0.005	T/C	0.48	1.04477	0.0248	0.07794	+	rs13389404	124957779	0.94272	0.024	0.02008	-24932	0.0333/0.4573	0.1666/0.6467
rs73034295	11	133822133	3.84e-10	0.96291	0.006	A/G	0.215	0.993124	0.0606	0.9098	+	rs11223643	133824921	1.18602	0.0827	0.03904	-2788	0.0001/1	0.0304/1
rs4382947	12	60475057	3.94e-10	0.96918	0.005	A/G	0.415	1.00351	0.0296	0.9061	-	rs78779448	60496937	1.09444	0.0473	0.03594	-21880	0.0101/1	0.0004/0.1709
rs7570682	2	104983267	4.31e-10	1.03572	0.0056	A/G	0.23	1.00541	0.0228	0.8127	+	rs6713653	104974684	1.08121	0.0399	0.03378	8583	0.0323/0.6959	0.7708/0.959
rs4395923	8	65569387	4.34e-10	1.03056	0.0048	A/G	0.589	1.01491	0.0238	0.5336	+	rs78274172	65554520	0.67885	0.1024	0.006524	14867	0.0006/1	0.0686/1
rs72704544	4	176853286	4.37e-10	1.04321	0.0068	G/A	0.208	1.03314	0.0276	0.2377	+	rs72704545	176854177	0.91942	0.0263	0.003181	-891	0.1047/1	0.041/1
rs78120929	12	24139063	6.84e-10	0.95476	0.0075	C/T	0.112	1.01765	0.0622	0.7787	-	rs73070330	24119269	0.70335	0.1364	0.009888	19794	0/1	0.006/1
rs12588874	14	75254073	7.26e-10	1.02942	0.0047	A/G	0.526	1.01928	0.0227	0.401	+	rs7159354	75253847	1.03072	0.0219	0.154	226	0.4867/0.9954	0.485/1
rs11580539	1	73896218	8.55e-10	0.97093	0.0048	G/A	0.602	0.98462	0.0217	0.4755	+	rs146410834	73895262	0.7468	0.1152	0.05014	956	0.0127/1	0.0499/1
rs2888367	3	44242929	8.67e-10	1.0321	0.0051	A/G	0.329	1.0015	0.022	0.9455	+	rs4682718	44226332	0.89858	0.0532	0.06938	16597	0.0086/1	0.1135/1
rs2070865	21	40715519	9.93e-10	0.97151	0.0047	T/C	0.473	0.987874	0.0217	0.574	+	rs73361793	40731139	0.875378	0.0515	0.009731	-15620	0.0032/0.2159	0.0773/1
rs3847960	12	120271100	1.02e-09	1.03593	0.0058	A/T	0.631	0.991239	0.0218	0.6845	-	rs78375301	120286944	0.831853	0.0932	0.04824	-15844	0.0188/1	0.0149/1
rs17407658	2	145703652	1.09e-09	0.97171	0.0047	G/A	0.504	1.01329	0.0224	0.5552	-	rs114737083	145683929	0.85019	0.067	0.0371	19723	0.006/0.4745	0.0504/0.9631
rs28474857	9	98247204	1.29e-09	1.04823	0.0078	T/C	0.1	0.98738	0.031	0.6822	-	rs17368876	98222665	1.09483	0.0255	0.0003755	24539	0.0362/0.8233	0.0311/1
rs3007061	14	47238606	1.51e-09	1.03097	0.0051	C/T	0.623	0.978632	0.0262	0.4101	-	rs61991386	47261629	1.11662	0.0504	0.01395	-23023	0.0119/0.6934	0.1338/0.4926
rs7121169	11	57452543	2.84e-09	1.03417	0.0057	A/G	0.33	0.942141	0.0354	0.09212	-	rs1783819	57447561	0.867448	0.0648	0.02818	4982	0.0005/1	0.0969/1
rs34579341	1	72745962	4.01e-09	0.96416	0.0062	G/A	0.179	0.949424	0.04	0.1943	+	rs9424980	72759437	0.94156	0.0316	0.07239	-13475	0.0824/0.3647	0.0094/0.1174
rs6047130	20	20868094	4.74e-09	0.95801	0.0073	T/C	0.119	1.0143	0.0224	0.5271	-	rs6082223	20861464	1.10917	0.0562	0.03946	6630	0.0304/1	0.0288/1
rs12699332	7	12269762	5.75e-09	1.02809	0.0048	T/G	0.406	1.01147	0.0223	0.6088	+	rs1019306	12251826	1.05085	0.0269	0.06585	17936	0.4816/0.9605	0.573/0.9947
rs9556979	13	99241507	6.38e-09	1.0319	0.0054	G/T	0.317	1.04019	0.0442	0.3724	+	rs11843853	99264331	1.14855	0.0644	0.03154	-22824	0.0009/1	0.007/0.3014
rs36119415	13	69579612	6.62e-09	0.95371	0.0082	T/G	0.0949	1.03427	0.0396	0.3942	-	rs73211745	69564059	1.11405	0.0604	0.07361	15553	0.0031/1	0.0088/1
rs2289590	17	8110764	6.95e-09	1.0286	0.0049	A/C	0.591	1.0003	0.0221	0.9881	+	rs3027251	8129691	0.959157	0.0334	0.2128	-18927	0.1987/0.9818	0.0301/1
rs9534593	13	47879549	8.23e-09	0.97317	0.0047	G/A	0.435	0.998301	0.0212	0.9369	+	rs73476963	47859993	1.15373	0.0512	0.005232	19556	0.1055/0.9675	0.0093/0.8539
rs61990288	14	42074726	8.7e-09	0.97336	0.0047	A/G	0.495	0.98738	0.0268	0.6344	+	rs8009036	42078526	0.882673	0.042	0.002953	-3800	0.0181/1	0.011/0.8607
rs13287777	9	26719411	8.74e-09	0.96031	0.007	T/G	0.181	-	-	-	?	-	-	-	-	-	-	-	-
rs616695	16	77105587	9.03e-09	0.97326	0.0047	T/G	0.431	1.04373	0.0219	0.05028	-	rs1502433	77087101	1.06527	0.0236	0.004268	18486	0.3666/0.807	0.5134/0.8592
rs8091977	18	31359414	9.18e-09	1.0286	0.0049	C/T	0.461	0.980101	0.0262	0.4436	-	rs9953034	31335294	0.95815	0.0254	0.1066	24120	0.6706/0.9207	0.9842/0.996
rs12624433	20	44680853	9.43e-09	1.03252	0.0056	A/G	0.256	0.980787	0.0433	0.6541	-	rs3859613	44660699	1.04524	0.0221	0.03573	20154	0/0.0306	0.0682/0.7381
rs13056300	22	41408754	1.28e-08	1.032	0.0055	C/T	0.271	1.03884	0.0312	0.2216	+	rs9607765	41415337	1.10617	0.0445	0.02334	-6583	0.1091/0.9141	0.867/0.9513
rs7997746	13	54020455	1.31e-08	0.97336	0.0047	A/C	0.463	0.971319	0.0228	0.2021	+	rs2408860	54039629	0.952467	0.0272	0.07335	-19174	0.0018/0.0604	0.617/0.9848
rs9373363	6	143150043	1.57e-08	0.96851	0.0057	G/A	0.263	0.953229	0.0263	0.06909	+	rs13208190	143145759	1.09396	0.0397	0.02377	4284	0.0256/1	0.1293/0.9727
rs2371365	7	82506898	1.77e-08	1.02778	0.0049	C/T	0.376	0.990941	0.0235	0.697	-	rs9986905	82491160	1.07821	0.0392	0.05465	15738	0.0778/0.5618	0.0243/0.4978
rs6539062	12	103552910	2.04e-08	1.02716	0.0048	A/C	0.506	0.982456	0.0297	0.5522	-	rs12312776	103536009	0.91574	0.0363	0.026	16901	0.0022/0.2924	0/0.0091
rs870764	13	84973006	2.08e-08	1.03138	0.0055	A/G	0.73	1.0246	0.0219	0.2687	+	rs4072123	84971270	0.93391	0.0359	0.0749	1736	0.066/1	0.1968/1
rs544271348	12	120320793	2.09e-08	0.92979	0.013	T/G	0.963	-	-	-	?	rs11064944	120303703	0.940729	0.0329	0.06356	17090	0.0001/1	0.0004/1
rs174560	11	61581764	2.15e-08	1.03283	0.0058	C/T	0.322	1.07251	0.0258	0.006731	+	rs174578	61605499	1.08156	0.0218	0.0003286	-23735	0.384/0.9802	0.7926/0.995
rs288160	5	107364269	2.58e-08	0.97258	0.005	T/C	0.324	1.01207	0.0231	0.6029	-	rs188274	107380061	1.05897	0.0262	0.0285	-15792	0.6435/0.9912	0.4597/1
rs4856929	3	68030736	2.59e-08	1.04655	0.0082	T/C	0.873	1.01319	0.026	0.6142	+	rs6808653	68052893	0.91487	0.041	0.04609	-22157	0.0005/0.0475	0.0079/0.1108
rs2071754	11	31812582	2.65e-08	0.96793	0.0059	T/C	0.782	1.00682	0.0213	0.7505	-	rs7121536	31795502	1.05927	0.0286	0.03266	17080	0.0314/0.3939	0.1062/0.8733
rs6574271	14	76580655	2.77e-08	0.97268	0.005	C/T	0.447	0.986492	0.0301	0.6511	+	rs71429937	76578561	1.07304	0.0279	0.01151	2094	0.0336/1	0.0461/1
rs7290074	22	30922642	3.19e-08	1.09527	0.0164	A/G	0.0225	-	-	-	?	rs4820866	30940131	1.16883	0.0828	0.05969	-17489	0/1	0.0005/0.4965
rs79556790	2	63480537	3.87e-08	0.88056	0.0231	A/C	0.984	-	-	-	?	rs11893120	63503899	1.05834	0.0291	0.05142	-23362	0.0002/1	0.003/1
rs2066928	5	30843787	4.92e-08	0.97385	0.0049	A/G	0.494	1.01969	0.0229	0.3944	-	rs62356995	30850996	1.21689	0.0883	0.02626	-7209	0.0001/0.1612	0.0741/0.9731

## Sheet: 8 Previous ANX-associated SNPs
Supplementary Table 8: This table presents a comprehensive compilation of significant single nucleotide polymorphisms (SNPs) identified in prior case/control genome-wide association studies (GWASs) related to anxiety (ANX) along with their respective association outcomes in the current primary ANX GWAS analysis. The table includes information such as SNP designation and whether the SNP is indepen…
						Source analysis				Main GWAS meta-analysis			Proxy SNP in main GWAS meta-analysis							LOO Independent GWAS
SNP	Independent?	CHR	BP	A1/A2	Gene	Phenotype	Reference	P	Beta	P	Beta	SE	Proxy SNP (R², D')	A1/A2	BP	P	Beta	SE	Direction of effect	Proxy SNP?	P	Beta	SE	Direction of effect	Ncases	Ncontrols	LOO cohort
rs1709393	yes	3	101980310	T/C	Loc152225	Case/Control ANGST	Otowa et al. 2016, PMID: 26754954	1.65e-08	-0.150823	0.3266	0.00498754	0.0048	-		-	-	-	-	-		0.07359	0.00870203	0.0049	-	117683	719385	ANGST
rs7528604	in LD with rs7552924 (D' = 0.8334, R² = 0.5181)	1	66407352	A/G	PDE4B	Case/Control anxiety/stress related (iPSYCH)	Meier et al. 2019, PMID: 31116379	5.39e-11	-0.116534	0.009219	-0.0129029	0.0049	-		-	-	-	-	+		0.1176	-0.00790113	0.0051	+	117053	715459	iPSYCH
rs10959883	In LD with rs10959883 (D' = 0.5011, R² = 0.2466)	9	11519984	C/T	--	Case/Control - Lifetime anxiety disorder (SRPD; UKBB)	Purves et al. 2020, PMID: 31748690	2.9e-11	-0.15	6.21e-13	-0.0423023	0.0059	-		-	-	-	-	+		6.509e-07	-0.0323992	0.0065	+	96888	671768	UKBB
rs1187280	yes	9	87416825	G/A	NTRK2			6.6e-09	0.13	3.39e-05	0.025697	0.0062	-		-	-	-	-	+		0.06181	0.0129952	0.0069	+
rs4855559	yes	3	108115036	T/G	MYH15			3.7e-08	-0.12	0.0003408	-0.0189994	0.0053	-		-	-	-	-	+		0.1396	-0.00869772	0.0059	+
rs2861139	yes	5	164593555	C/T	--			2.6e-09	0.13	5.194e-10	0.0295976	0.0048	-		-	-	-	-	+		6.05e-05	0.0210959	0.0053	+
rs3807866	yes	7	12250378	A/G	TMEM106B			4.8e-08	0.12	1.367e-08	0.0274984	0.0048	-		-	-	-	-	+		0.0001219	0.0205964	0.0054	+
rs4603973	in LD with rs4390955 (D' = 0.981, R² = 0.94), and with rs4603973 (D' = 1, R² = 1), and with rs11128896 (D' = 0.9856, R² = 0.94)	3	18735206	G/T	SATB1-AS1	Case/Control SRPD MVP	Levey et al. 2020, PMID: 31906708	6.18e-11	not provided	-	-	-	rs6550560 (0.963, 1)	G/C	18708280	1.249e-08	0.0333961	0.0059	not provided	Yes	4.574e-05	0.0287041	0.007	not provided	93816	566150	MVP
rs4390955	in LD with rs4603973 (D' = 0.981, R² = 0.94), and with rs4603973 (D' = 0.981, R² = 0.94), and with rs11128896 (D' = 0.981, R² = 0.9533)	3	18754697	A/C	SATB1-AS1			7.78e-11	not provided	1.812e-09	0.0320993	0.0053	-		-	-	-	-	not provided		3..584e-06	0.0280042	0.006	not provided
rs6557168	In LD with rs4870060 (D' = 0.8814, R² = 0.7035)	6	152201201	C/T	ESR1			1.33e-09	not provided	0.00053	0.0179676	0.0053	-		-	-	-	-	not provided		0.01159	-0.0153979	0.0061	not provided
rs12023347	in LD with rs6677536 (D' = 1, R² = 0.609) and with rs6689226 (D' = 0.9948, R² = 0.6002)	1	73768022	T/C	LINC01360/LRRIQ3			8.88e-09	not provided	1.852e-06	0.0220061	0.0047	-		-	-	-	-	not provided		0.0001588	-0.0204987	0.0054	not provided
rs56226325	In LD with rs3889573 (D' = 0.7222, R² = 0.4014), and with rs55893771 (D' = 1, R² = 0.9043)	7	2078981	C/T	MAD1L1			2.01e-08	not provided	0.01327	0.0151644	0.0062	-		-	-	-	-	not provided		0.1575	-0.0101008	0.0071	not provided
rs6090040	yes	20	62692060	C/A	TCEA2			3.28e-08	not provided	0.1293	-0.0075988	0.005	-		-	-	-	-	not provided		0.08003	-0.0102019	0.0058	not provided
rs6677536	in LD with rs12023347 (D' = 1, R² = 0.609) and with rs6689226 (D' = 0.9959, R² = 0.9878)	1	73837958	A/C	LINC01360	Case/control, also including GAD-2 "proxy cases"	Li et al. 2023, https://doi.org/10.1038/s41562-023-01746-y	4.31e-08	-0.0921153	-	-	-	rs2340400 (1, 1)	C/T	73821281	4.102e-09	-0.0283995	0.0048	+	Yes	0.0002239	-0.0231011	0.0063	+	74688	381124	UKBB, iPSYCH, ANGST, MVP, FinnGen
rs780042	yes	2	125007836	T/G	CNTNAP5			6.62e-10	-0.0747235	1.965e-09	-0.0289955	0.0048	-		-	-	-	-	+		2.676e-06	-0.0295005	0.0063	+
rs13018885	yes	2	210392503	T/C	MAP2			2.59e-08	0.121332	0.03484	0.0392976	0.0186	-		-	-	-	-	+		0.001647	0.0725997	0.0231	+
rs4603973	In LD with rs4603973 (D' = 1, R² = 1), and with rs4390955 (D' = 0.981, R² = 0.94), and with rs11128896 (D' = 0.9856, R² = 0.94)	3	18735206	T/G	STAB1-AS1			9.59e-12	-0.295714	-	-	-	rs6550560 (0.963, 1)	C/G	18708280	1.249e-08	-0.0333961	0.0059	+	Yes	0.0009752	-0.0278029	0.0084	+
rs325506	yes	5	104012303	C/G	RAB9BP1			4.02e-10	0.0657877	-	-	-	rs21126 (0.8607, 0.9702)	G/A	104013782	9.837e-10	0.0293979	0.0048	+	Yes	2.88e-07	0.0317021	0.0062	+
rs7730659	In LD with rs4476748 (D' = 0.9471, R² = 0.8219)	5	120145883	A/G	PRR16			1.74e-08	0.0592119	2.579e-11	0.0333961	0.0052	-		-	-	-	-	+		1.133e-06	0.0311982	0.0064	+
rs3799383	In LD with rs36092177 (D' = 0.8679, R² = 0.3982)	6	26510748	T/C	BTN1A1			1.69e-10	-0.0932124	9.131e-14	-0.060196	0.0081	-		-	-	-	-	+		1.799e-08	-0.0582967	0.0104	+
rs2522845	yes	7	82481909	T/G	PCLO			5.9e-10	-0.0629398	9.357e-08	-0.0254046	0.0048	-		-	-	-	-	+		0.00163	-0.0193025	0.0061	+
rs10959554	In LD with rs10959554 (D' = 0.5011, R² = 0.2466)	9	11131371	A/T	PTPRD			9.86e-14	0.0907544	0.0002646	0.0235962	0.0065	-		-	-	-	-	+		0.04487	0.0178992	0.0089	+
rs1554929	In LD with rs2734849 (D' = 0.9871, R² = 0.834)	11	113278764	T/C	DRD2			4.19e-08	-0.0565704	4.072e-07	-0.0239956	0.0047	-		-	-	-	-	+		0.0007905	-0.0204985	0.0061	+
rs1827089	yes	12	24269807	A/G	SOX5			9.37e-09	0.0695261	5.965e-06	0.0277027	0.0061	-		-	-	-	-	+		0.005695	0.0220002	0.008	+
rs2274051	In LD with rs4772087 (D' = 0.7868, R² = 0.578), and with rs56294784 (D' = 0.6603, R² = 0.2673)	13	99091634	T/C	FARP1			7.98e-09	0.0610951	4.503e-06	0.0239997	0.0052	-		-	-	-	-	+		0.0011	0.0230025	0.0071	+
rs9964679	yes	18	26569901	A/G	CDH2			1.72e-08	0.0806579	2.724e-06	0.0260965	0.0056	-		-	-	-	-	+		0.0001016	0.027402	0.007	+
rs12457761	yes	19	52476870	A/T	RAB27B			2.84e-10	-0.0704225	9.164e-08	-0.0320997	0.006	-		-	-	-	-	+		0.001953	-0.0259026	0.0084	+
rs7552924	in LD with rs7528604 (D' = 0.8334, R² = 0.5181)	1	66538408	A/G	not provided	Mix of case/control and quantitative measures, including GAD-2, ANX, OCD, stress-related disorders, mixed anxiety-depressive disorder, dissociative and somatoform disorders. EUR results	Friligkou et al. 2024, https://doi.org/10.1101/2024.02.14.24302836	2.33e-08	-0.011	4.345e-05	-0.0194987	0.0048	-		-	-	-	-	+		0.0005079	-0.0212032	0.0061	+	74688	381124	UKBB, iPSYCH, ANGST, MVP, FinnGen
rs6689226	In LD with rs6689226 (D' = 0.9948, R² = 0.6002) and with rs6677536 (D' = 0.9959, R² = 0.9878)	1	73806923	T/C	not provided			4.81e-12	0.015	5.93e-09	0.0281012	0.0048	-		-	-	-	-	+		0.0002858	0.0227981	0.0063	+
rs10171148	yes	2	22466171	C/A	not provided			1.17e-09	-0.012	1.541e-07	-0.0259016	0.0049	-		-	-	-	-	+		7.22e-07	-0.0323992	0.0065	+
rs13409451	yes	2	144257639	A/G	not provided			2.14e-08	0.012	6.038e-07	0.0244976	0.0049	-		-	-	-	-	+		0.003758	0.0183982	0.0063	+
rs16839724	in LD with rs6760444 (D' = 0.9537, R² = 0.3664)	2	208267817	C/T	not provided			1.74e-09	0.015	0.0006411	0.0197028	0.0058	-		-	-	-	-	+		0.005644	0.0208049	0.0075	+
rs6760444	in LD with rs16839724 (D' = 0.9537, R² = 0.3664)	2	208310827	A/G	not provided			1.33e-08	0.012	0.002927	-0.015002	0.005	-		-	-	-	-	-		0.009243	0.0172012	0.0066	+
rs7625233	yes	3	16852736	A/G	not provided			1.28e-10	-0.014	0.1182	-0.00760104	0.0049	-		-	-	-	-	+		0.4139	-0.00509699	0.0063	+
rs11128896	In LD with rs4603973 (D' = 0.9856, R² = 0.94), and with rs4390955 (D' = 0.981, R² = 0.9533), and with rs4603973 (D' = 0.9856, R² = 0.94)	3	18696930	T/A	not provided			2.07e-11	-0.015	3.381e-08	-0.0323026	0.005	-		-	-	-	-	+		0.004441	-0.0239034	0.0084	+
rs13064780	yes	3	49274826	T/G	not provided			1.97e-08	0.01	7.714e-05	0.0191013	0.0048	-		-	-	-	-	+		0.1371	0.00939572	0.0063	+
rs2271961	yes	3	49878113	T/C	not provided			2.14e-09	-0.011	1.059e-05	-0.0214973	0.0049	-		-	-	-	-	+		0.02755	-0.0143018	0.0065	+
rs2284351	yes	3	52822789	T/C	not provided			4.39e-09	0.012	5.456e-08	0.0262002	0.0048	-		-	-	-	-	+		9.89e-06	0.0275973	0.0063	+
rs10078721	yes	5	92420689	A/G	not provided			4.93e-08	0.011	3.887e-05	0.0198048	0.0048	-		-	-	-	-	+		0.0005417	0.0214973	0.0062	+
rs4476748	In LD with rs7730659 (D' = 0.9471, R² = 0.8219)	5	120134557	A/G	not provided			6.85e-12	-0.015	1.018e-10	-0.0329027	0.0051	-		-	-	-	-	+		2.112e-07	-0.0338022	0.0065	+
rs36092177	In LD with rs3799383 (D' = 0.8679, R² = 0.3982)	6	28357807	C/T	not provided			2.54e-08	0.021	1.823e-12	0.0623968	0.0089	-		-	-	-	-	+		1.778e-07	0.0544034	0.0104	+
rs28381344	yes	6	31707526	G/A	not provided			1.81e-08	-0.033	0.0001524	-0.0511968	0.0135	-		-	-	-	-	+		0.02585	-0.0389995	0.0175	+
rs4870060	In LD with rs6557168 (D' = 0.8814, R² = 0.7035)	6	152231404	G/A	not provided			2.45e-11	0.014	0.0005836	0.0170953	0.005	-		-	-	-	-	+		0.1023	0.0105046	0.0064	+
rs3889573	In LD with rs56226325 (D' = 0.7222, R² = 0.4014), and with rs55893771 (D' = 0.7138, R² = 0.3546)	7	1878377	A/G	not provided			9.87e-09	-0.014				rs4721098 (1, 1)	G/C	1881527	0.001035	-0.020998	0.0064	+	Yes	0.0366	-0.0189994	0.0091	+
rs55893771	In LD with rs56226325 (D' = 1, R² = 0.9043), and with rs3889573 (D' = 0.7138, R² = 0.3546)	7	2096255	C/T	not provided			8.48e-11	0.018	0.002233	0.0197028	0.0064	-		-	-	-	-	+		0.0772	0.0146975	0.0083	+
rs8180817	yes	7	114047542	G/C	not provided			4.3e-09	0.012				rs2894699 (1, 0.9725)	C/T	114059156	0.0002612	0.0180011	0.0049	+	Yes	0.0001014	0.0252973	0.0065	+
rs35704262	yes	9	127992875	T/C	not provided			1.06e-08	-0.012				rs1140763 (1, 0.996)	G/A	127997592	0.0002431	-0.0176041	0.0048	+	Yes	0.02652	-0.0137035	0.0062	+
rs1565418	yes	10	106571608	C/T	not provided			1.78e-08	0.014	1.581e-08	0.0331949	0.0059	-		-	-	-	-	+		0.0004099	0.027104	0.0077	+
rs4582964	yes	11	28646575	T/A	not provided			3.26e-09	0.013				rs10835383 (1, 1)	A/C	28651358	0.002745	0.0145047	0.0049	+	Yes	0.4458	0.00480151	0.0063	+
rs7129727	yes	11	57484660	G/A	not provided			6.63e-10	-0.013				rs2926656 (1, 1)	C/T	57465389	6.691e-08	-0.026603	0.0049	+	Yes	0.00141	-0.0204985	0.0064	+
rs2298527	yes	11	112851961	G/C	not provided			2.94e-08	0.011				rs10891490 (1, 1)	T/C	112885527	1.28e-13	0.0360003	0.0049	+	Yes	3.899e-09	0.0366019	0.0062	+
rs2734849	In LD with rs1554929 (D' = 0.9871, R² = 0.834)	11	113270160	A/G	not provided			4.12e-09	0.012	4.885e-06	0.0214995	0.0047	-		-	-	-	-	+		0.006661	0.0164953	0.0061	+
rs7928017	yes	11	113448762	C/A	not provided			9.14e-12	0.015	0.001056	0.0164953	0.005	-		-	-	-	-	+		0.006124	0.0182033	0.0066	+
rs75059851	yes	11	133822569	A/G	not provided			4.4e-08	0.013	4.159e-09	0.0341981	0.0058	-		-	-	-	-	+		0.0005943	0.0259026	0.0075	+
rs4772087	In LD with rs2274051 (D' = 0.7868, R² = 0.578), and with rs56294784 (D' = 0.7714, R² = 0.3906)	13	99115041	C/T	not provided			2.15e-10	-0.013	4.147e-07	-0.0258042	0.0051	-		-	-	-	-	+		0.0006564	-0.0231049	0.0068	+
rs56294784	In LD with and with rs2274051 (D' = 0.6603, R² = 0.2673), and with rs4772087 (D' = 0.7714, R² = 0.3906)	13	99123198	C/T	not provided			4.04e-08	0.011	1.182e-05	0.0208968	0.0048	-		-	-	-	-	+		0.08061	0.0108015	0.0062	+
rs56321769	yes	14	42078975	G/C	not provided			3.65e-08	0.012	1.569e-05	0.0266007	0.0062	-		-	-	-	-	+		0.05951	0.0172012	0.0091	+
rs10138360	yes	14	75293386	G/A	not provided			3.23e-08	-0.011	1.204e-09	-0.0285972	0.0047	-		-	-	-	-	+		2.84e-08	-0.0337016	0.0061	+
rs11629241	yes	14	103379225	T/C	not provided			3.21e-08	-0.013	0.01288	-0.0143959	0.0058	-		-	-	-	-	+		0.4452	-0.00589736	0.0078	+
rs4702	yes	15	91426560	G/A	not provided			5.18e-10	0.013	1.398e-07	0.0260976	0.005	-		-	-	-	-	+		0.0003	0.0238044	0.0067	+
rs7187913	yes	16	73001598	G/A	not provided			6.79e-09	0.012	0.001356	0.0152964	0.0048	-		-	-	-	-	+		0.09937	0.0101008	0.0061	+
rs11867537	yes	17	65875492	A/G	not provided			3.51e-09	-0.015				rs7209675 (1,1)	A/T	65831258	4.595e-06	-0.0304031	0.0066	+	Yes	0.09708	-0.0164953	0.0099	+
rs77363699	yes	18	30626497	T/A	not provided			2.97e-09	-0.025				rs273027 (1, 1)	A/G	30685045	0.8977	-0.00119928	0.0094	+	Yes	0.1314	-0.018596	0.0123	+
rs12607755	yes	18	35134259	C/T	not provided			3.52e-10	0.015	2.916e-07	0.0283995	0.0055	-		-	-	-	-	+		3.528e-05	0.0295976	0.0072	+
rs17408393	yes	18	50709981	A/G	not provided			3.01e-11	-0.014	3.655e-06	-0.0222995	0.0048	-		-	-	-	-	+		0.0009051	-0.0204985	0.0062	+
rs12457101	yes	18	52476797	A/G	not provided			2.03e-09	0.014	9.891e-09	0.0313049	0.0055	-		-	-	-	-	+		0.0002036	0.0263029	0.0071	+
rs2425752	yes	20	44702120	T/C	not provided			2.53e-08	0.013	1.289e-08	0.0300984	0.0053	-		-	-	-	-	+		8.536e-06	0.0307038	0.0069	+

## Sheet: 9 PRS
Supplementary Table 9: PRS of main ANX GWAS in independent UKBB samples of African (AFR), South Asian (SAS), and European (EUR) ancestry.
Ancestry	ANX			MegaPRS_ANX (noUK)
	ANX Cases (N)	Controls (N)	Total N	Obs_R2	Liab_R2	p-value
AFR	322	1339	1661	0.0026	0.0054	0.051
SAS	382	1634	2016	0.0091	0.0194	6.37e-05
EUR	37232	126487	163719	0.0122	0.0227	< 2.0e-16

[truncated: 17 more sheets: 10 FINEMAP, 11 Stratified LDSC, 12 Tissue Expression, 13 Gene-Based Association, 14 SMR Data Sources, 15 T-SMR Brain, 16 P-SMR Brain, 17 M-SMR Brain, 18 Concordant T-SMR, 19 Concordant M-SMR, 20 Expanded Gene List, 21 Gene Sets, 22 Drug Classes, 23 Drug Targets, Readme for Drug Analyses, 24 Cross-trait Correlations, 25 GSMR]
